# Supplementary material for: Divergent gene expression responses in two Baltic Sea heterotrophic model bacteria to dinoflagellate dissolved organic matter
Source: PLoS One. 2022 Nov 17;17(11):e0243406. doi: 10.1371/journal.pone.0243406 (PMC9671461; doi:10.1371/journal.pone.0243406)
Supplement: S1 Table — Both the SEED subcategory and subsystem are shown together with the expression abundance of the gene in counts per million (CPM) and standard deviation (CPM) in treatments and control. Note that a gene can occur in more than one SEED category. (XLSX) [file pone.0243406.s001.xlsx]

## Sheet: Fatty_acid_table
SEED Subcategory	SEED Subsystem	Role	Isolate	Mean counts per million (cpm)	Standard deviation counts per million (cpm)	Treatment
Fatty acids	Acyl-CoA thioesterase II	Acyl-CoA thioesterase II (EC 3.1.2.-)	Polaribacter sp. strain BAL334	35.075374171303196	NA	Control
Fatty acids	Acyl-CoA thioesterase II	Acyl-CoA thioesterase II (EC 3.1.2.-)	Polaribacter sp. strain BAL334	74.25405221688993	47.70546186966484	Exponential
Fatty acids	Acyl-CoA thioesterase II	Acyl-CoA thioesterase II (EC 3.1.2.-)	Polaribacter sp. strain BAL334	23.807116615496493	15.867933380270705	Stationary
Fatty acids	Fatty Acid Biosynth. FASII	3-hydroxyacyl-[acyl-carrier-protein] dehydratase, FabZ form (EC 4.2.1.59)	Polaribacter sp. strain BAL334	181.44878879979322	164.81395161620813	Control
Fatty acids	Fatty Acid Biosynth. FASII	3-hydroxyacyl-[acyl-carrier-protein] dehydratase, FabZ form (EC 4.2.1.59)	Polaribacter sp. strain BAL334	270.49814253292084	295.09644263585136	Exponential
Fatty acids	Fatty Acid Biosynth. FASII	3-hydroxyacyl-[acyl-carrier-protein] dehydratase, FabZ form (EC 4.2.1.59)	Polaribacter sp. strain BAL334	234.84439957215812	207.18937153390308	Stationary
Fatty acids	Fatty Acid Biosynth. FASII	3-oxoacyl-[acyl-carrier protein] reductase (EC 1.1.1.100)	Polaribacter sp. strain BAL334	110.03045079986592	109.5774703596682	Control
Fatty acids	Fatty Acid Biosynth. FASII	3-oxoacyl-[acyl-carrier protein] reductase (EC 1.1.1.100)	Polaribacter sp. strain BAL334	144.73099695869928	100.77490477843985	Exponential
Fatty acids	Fatty Acid Biosynth. FASII	3-oxoacyl-[acyl-carrier protein] reductase (EC 1.1.1.100)	Polaribacter sp. strain BAL334	141.20128636883751	118.08289056377816	Stationary
Fatty acids	Fatty Acid Biosynth. FASII	3-oxoacyl-[acyl-carrier-protein] synthase, KASI (EC 2.3.1.41)	Polaribacter sp. strain BAL334	58.14564504601691	42.44829728441301	Control
Fatty acids	Fatty Acid Biosynth. FASII	3-oxoacyl-[acyl-carrier-protein] synthase, KASI (EC 2.3.1.41)	Polaribacter sp. strain BAL334	41.94849020650882	36.18525262324843	Exponential
Fatty acids	Fatty Acid Biosynth. FASII	3-oxoacyl-[acyl-carrier-protein] synthase, KASI (EC 2.3.1.41)	Polaribacter sp. strain BAL334	57.40164649214488	20.204549106166013	Stationary
Fatty acids	Fatty Acid Biosynth. FASII	Acetyl-coenzyme A carboxyl transferase alpha chain (EC 6.4.1.2)	Polaribacter sp. strain BAL334	341.3738114155936	82.09538847833986	Control
Fatty acids	Fatty Acid Biosynth. FASII	Acetyl-coenzyme A carboxyl transferase alpha chain (EC 6.4.1.2)	Polaribacter sp. strain BAL334	455.0976139212336	22.794271247650165	Exponential
Fatty acids	Fatty Acid Biosynth. FASII	Acetyl-coenzyme A carboxyl transferase alpha chain (EC 6.4.1.2)	Polaribacter sp. strain BAL334	346.44392499728076	44.665459226237076	Stationary
Fatty acids	Fatty Acid Biosynth. FASII	Acetyl-coenzyme A carboxyl transferase beta chain (EC 6.4.1.2)	Polaribacter sp. strain BAL334	241.42443807387258	14.702199097771436	Control
Fatty acids	Fatty Acid Biosynth. FASII	Acetyl-coenzyme A carboxyl transferase beta chain (EC 6.4.1.2)	Polaribacter sp. strain BAL334	289.44458794302597	25.23120076985578	Exponential
Fatty acids	Fatty Acid Biosynth. FASII	Acetyl-coenzyme A carboxyl transferase beta chain (EC 6.4.1.2)	Polaribacter sp. strain BAL334	268.7009327264885	17.401386656887997	Stationary
Fatty acids	Fatty Acid Biosynth. FASII	Acyl carrier protein	Polaribacter sp. strain BAL334	1404.0500434850426	52.7269922026557	Control
Fatty acids	Fatty Acid Biosynth. FASII	Acyl carrier protein	Polaribacter sp. strain BAL334	2071.1762825778696	194.07101920872577	Exponential
Fatty acids	Fatty Acid Biosynth. FASII	Acyl carrier protein	Polaribacter sp. strain BAL334	1746.610712305574	509.4710078358137	Stationary
Fatty acids	Fatty Acid Biosynth. FASII	Acyl carrier protein phosphodiesterase (EC 3.1.4.14)	Polaribacter sp. strain BAL334	20.372201042589076	4.008608080636811	Control
Fatty acids	Fatty Acid Biosynth. FASII	Acyl carrier protein phosphodiesterase (EC 3.1.4.14)	Polaribacter sp. strain BAL334	34.77721405003123	10.978657213359057	Exponential
Fatty acids	Fatty Acid Biosynth. FASII	Acyl carrier protein phosphodiesterase (EC 3.1.4.14)	Polaribacter sp. strain BAL334	26.000110299183056	NA	Stationary
Fatty acids	Fatty Acid Biosynth. FASII	Biotin carboxyl carrier protein of acetyl-CoA carboxylase	Polaribacter sp. strain BAL334	38.70480743689719	20.689160899538468	Control
Fatty acids	Fatty Acid Biosynth. FASII	Biotin carboxyl carrier protein of acetyl-CoA carboxylase	Polaribacter sp. strain BAL334	88.23107906802089	13.711007131025795	Exponential
Fatty acids	Fatty Acid Biosynth. FASII	Biotin carboxyl carrier protein of acetyl-CoA carboxylase	Polaribacter sp. strain BAL334	84.96034360819081	8.775813649702386	Stationary
Fatty acids	Fatty Acid Biosynth. FASII	Biotin carboxylase of acetyl-CoA carboxylase (EC 6.3.4.14)	Polaribacter sp. strain BAL334	324.9528368925098	73.853629873069	Control
Fatty acids	Fatty Acid Biosynth. FASII	Biotin carboxylase of acetyl-CoA carboxylase (EC 6.3.4.14)	Polaribacter sp. strain BAL334	419.5371310244361	82.33993690398611	Exponential
Fatty acids	Fatty Acid Biosynth. FASII	Biotin carboxylase of acetyl-CoA carboxylase (EC 6.3.4.14)	Polaribacter sp. strain BAL334	423.975854321329	167.17002064109505	Stationary
Fatty acids	Fatty Acid Biosynth. FASII	Enoyl-[acyl-carrier-protein] reductase [FMN] (EC 1.3.1.9)	Polaribacter sp. strain BAL334	227.49944152351813	15.726761304342414	Control
Fatty acids	Fatty Acid Biosynth. FASII	Enoyl-[acyl-carrier-protein] reductase [FMN] (EC 1.3.1.9)	Polaribacter sp. strain BAL334	159.89163374590925	31.754399311337544	Exponential
Fatty acids	Fatty Acid Biosynth. FASII	Enoyl-[acyl-carrier-protein] reductase [FMN] (EC 1.3.1.9)	Polaribacter sp. strain BAL334	187.56656749419446	75.06696649296795	Stationary
Fatty acids	Fatty Acid Biosynth. FASII	Enoyl-[acyl-carrier-protein] reductase [NADH] (EC 1.3.1.9)	Polaribacter sp. strain BAL334	264.6715767299285	49.66223631886063	Control
Fatty acids	Fatty Acid Biosynth. FASII	Enoyl-[acyl-carrier-protein] reductase [NADH] (EC 1.3.1.9)	Polaribacter sp. strain BAL334	341.9585303448962	34.7083223293934	Exponential
Fatty acids	Fatty Acid Biosynth. FASII	Enoyl-[acyl-carrier-protein] reductase [NADH] (EC 1.3.1.9)	Polaribacter sp. strain BAL334	237.84848703421676	64.16346176613514	Stationary
Fatty acids	Fatty Acid Biosynth. FASII	Malonyl CoA-acyl carrier protein transacylase (EC 2.3.1.39)	Polaribacter sp. strain BAL334	122.70633231027963	1.0926873649987003	Control
Fatty acids	Fatty Acid Biosynth. FASII	Malonyl CoA-acyl carrier protein transacylase (EC 2.3.1.39)	Polaribacter sp. strain BAL334	139.57881750818467	1.6000351316192307	Exponential
Fatty acids	Fatty Acid Biosynth. FASII	Malonyl CoA-acyl carrier protein transacylase (EC 2.3.1.39)	Polaribacter sp. strain BAL334	140.8184566955388	47.20043770530392	Stationary
Fatty acids	Fatty acid metabolism cluster	3-hydroxyacyl-CoA dehydrogenase (EC 1.1.1.35)	Polaribacter sp. strain BAL334	24516.692568497823	452.79792462728824	Control
Fatty acids	Fatty acid metabolism cluster	3-hydroxyacyl-CoA dehydrogenase (EC 1.1.1.35)	Polaribacter sp. strain BAL334	24670.952017276046	1743.4658618221845	Exponential
Fatty acids	Fatty acid metabolism cluster	3-hydroxyacyl-CoA dehydrogenase (EC 1.1.1.35)	Polaribacter sp. strain BAL334	24942.528731922066	1412.5181930517624	Stationary
Fatty acids	Fatty acid metabolism cluster	3-ketoacyl-CoA thiolase (EC 2.3.1.16)	Polaribacter sp. strain BAL334	11906.162070605327	299.52037335606497	Control
Fatty acids	Fatty acid metabolism cluster	3-ketoacyl-CoA thiolase (EC 2.3.1.16)	Polaribacter sp. strain BAL334	12460.633930394231	301.3720910112212	Exponential
Fatty acids	Fatty acid metabolism cluster	3-ketoacyl-CoA thiolase (EC 2.3.1.16)	Polaribacter sp. strain BAL334	13549.91259515971	2384.958354725331	Stationary
Fatty acids	Fatty acid metabolism cluster	Enoyl-CoA hydratase (EC 4.2.1.17)	Polaribacter sp. strain BAL334	487.8928498243821	190.18600533876193	Control
Fatty acids	Fatty acid metabolism cluster	Enoyl-CoA hydratase (EC 4.2.1.17)	Polaribacter sp. strain BAL334	685.7620976520295	52.92404567498856	Exponential
Fatty acids	Fatty acid metabolism cluster	Enoyl-CoA hydratase (EC 4.2.1.17)	Polaribacter sp. strain BAL334	626.9528994044551	106.32777265028625	Stationary
Fatty acids	Fatty acid metabolism cluster	Long-chain-fatty-acid--CoA ligase (EC 6.2.1.3)	Polaribacter sp. strain BAL334	1955.1984706691162	1930.2270742149103	Control
Fatty acids	Fatty acid metabolism cluster	Long-chain-fatty-acid--CoA ligase (EC 6.2.1.3)	Polaribacter sp. strain BAL334	1956.5402888842334	1884.5124908403316	Exponential
Fatty acids	Fatty acid metabolism cluster	Long-chain-fatty-acid--CoA ligase (EC 6.2.1.3)	Polaribacter sp. strain BAL334	2101.2491069470907	2077.394843523381	Stationary
Fatty acids	Acyl-CoA thioesterase II	TesB-like acyl-CoA thioesterase 1	Brevundimonas sp. strain BAL450	23.550979897038573	NA	Control
Fatty acids	Acyl-CoA thioesterase II	TesB-like acyl-CoA thioesterase 1	Brevundimonas sp. strain BAL450	15.818544336829417	11.836403258868158	Exponential
Fatty acids	Acyl-CoA thioesterase II	TesB-like acyl-CoA thioesterase 1	Brevundimonas sp. strain BAL450	12.359859678929858	0.6022809195182653	Stationary
Fatty acids	Fatty Acid Biosynth. FASII	3-hydroxyacyl-[acyl-carrier-protein] dehydratase, FabA form (EC 4.2.1.59)	Brevundimonas sp. strain BAL450	125.50692209988874	54.38722210531244	Control
Fatty acids	Fatty Acid Biosynth. FASII	3-hydroxyacyl-[acyl-carrier-protein] dehydratase, FabA form (EC 4.2.1.59)	Brevundimonas sp. strain BAL450	109.42582100533802	18.788423606205964	Exponential
Fatty acids	Fatty Acid Biosynth. FASII	3-hydroxyacyl-[acyl-carrier-protein] dehydratase, FabA form (EC 4.2.1.59)	Brevundimonas sp. strain BAL450	64.83601482111976	37.64012424746175	Stationary
Fatty acids	Fatty Acid Biosynth. FASII	3-hydroxyacyl-[acyl-carrier-protein] dehydratase, FabZ form (EC 4.2.1.59)	Brevundimonas sp. strain BAL450	303.85962610151034	41.152005613565535	Control
Fatty acids	Fatty Acid Biosynth. FASII	3-hydroxyacyl-[acyl-carrier-protein] dehydratase, FabZ form (EC 4.2.1.59)	Brevundimonas sp. strain BAL450	262.5192128936096	31.814072887453836	Exponential
Fatty acids	Fatty Acid Biosynth. FASII	3-hydroxyacyl-[acyl-carrier-protein] dehydratase, FabZ form (EC 4.2.1.59)	Brevundimonas sp. strain BAL450	304.8825847493718	93.57572187088452	Stationary
Fatty acids	Fatty Acid Biosynth. FASII	3-oxoacyl-[acyl-carrier protein] reductase (EC 1.1.1.100)	Brevundimonas sp. strain BAL450	185.72790371140402	156.73319369468487	Control
Fatty acids	Fatty Acid Biosynth. FASII	3-oxoacyl-[acyl-carrier protein] reductase (EC 1.1.1.100)	Brevundimonas sp. strain BAL450	154.40126623984204	112.35673502216835	Exponential
Fatty acids	Fatty Acid Biosynth. FASII	3-oxoacyl-[acyl-carrier protein] reductase (EC 1.1.1.100)	Brevundimonas sp. strain BAL450	172.29561735559813	133.56094022670717	Stationary
Fatty acids	Fatty Acid Biosynth. FASII	3-oxoacyl-[acyl-carrier-protein] synthase, KASI (EC 2.3.1.41)	Brevundimonas sp. strain BAL450	222.46469693631144	91.5965433474435	Control
Fatty acids	Fatty Acid Biosynth. FASII	3-oxoacyl-[acyl-carrier-protein] synthase, KASI (EC 2.3.1.41)	Brevundimonas sp. strain BAL450	192.76127167348815	23.041732879144345	Exponential
Fatty acids	Fatty Acid Biosynth. FASII	3-oxoacyl-[acyl-carrier-protein] synthase, KASI (EC 2.3.1.41)	Brevundimonas sp. strain BAL450	205.5624843902392	116.16286914773819	Stationary
Fatty acids	Fatty Acid Biosynth. FASII	Acetyl-coenzyme A carboxyl transferase alpha chain (EC 6.4.1.2)	Brevundimonas sp. strain BAL450	109.00247565979346	30.426106731856116	Control
Fatty acids	Fatty Acid Biosynth. FASII	Acetyl-coenzyme A carboxyl transferase alpha chain (EC 6.4.1.2)	Brevundimonas sp. strain BAL450	89.97749102991702	34.68028562613601	Exponential
Fatty acids	Fatty Acid Biosynth. FASII	Acetyl-coenzyme A carboxyl transferase alpha chain (EC 6.4.1.2)	Brevundimonas sp. strain BAL450	94.20643431395783	30.12501249769638	Stationary
Fatty acids	Fatty Acid Biosynth. FASII	Acetyl-coenzyme A carboxyl transferase beta chain (EC 6.4.1.2)	Brevundimonas sp. strain BAL450	285.1448601982185	56.69246093793691	Control
Fatty acids	Fatty Acid Biosynth. FASII	Acetyl-coenzyme A carboxyl transferase beta chain (EC 6.4.1.2)	Brevundimonas sp. strain BAL450	189.7716959650856	39.724484191385095	Exponential
Fatty acids	Fatty Acid Biosynth. FASII	Acetyl-coenzyme A carboxyl transferase beta chain (EC 6.4.1.2)	Brevundimonas sp. strain BAL450	210.91367939294753	42.8831759717461	Stationary
Fatty acids	Fatty Acid Biosynth. FASII	Acyl carrier protein	Brevundimonas sp. strain BAL450	1065.6608645390584	146.7767917234738	Control
Fatty acids	Fatty Acid Biosynth. FASII	Acyl carrier protein	Brevundimonas sp. strain BAL450	1157.68193398831	315.0489269211836	Exponential
Fatty acids	Fatty Acid Biosynth. FASII	Acyl carrier protein	Brevundimonas sp. strain BAL450	1562.7232825615774	313.0367334681648	Stationary
Fatty acids	Fatty Acid Biosynth. FASII	Biotin carboxyl carrier protein	Brevundimonas sp. strain BAL450	486.83179523343176	67.45660678426772	Control
Fatty acids	Fatty Acid Biosynth. FASII	Biotin carboxyl carrier protein	Brevundimonas sp. strain BAL450	435.78428015779963	69.00089912957607	Exponential
Fatty acids	Fatty Acid Biosynth. FASII	Biotin carboxyl carrier protein	Brevundimonas sp. strain BAL450	513.5435205621181	211.36982352863475	Stationary
Fatty acids	Fatty Acid Biosynth. FASII	Biotin carboxyl carrier protein of acetyl-CoA carboxylase	Brevundimonas sp. strain BAL450	119.70679853167697	39.402490045966104	Control
Fatty acids	Fatty Acid Biosynth. FASII	Biotin carboxyl carrier protein of acetyl-CoA carboxylase	Brevundimonas sp. strain BAL450	166.29640830717005	39.19228468674228	Exponential
Fatty acids	Fatty Acid Biosynth. FASII	Biotin carboxyl carrier protein of acetyl-CoA carboxylase	Brevundimonas sp. strain BAL450	123.78369075368323	20.53961149900792	Stationary
Fatty acids	Fatty Acid Biosynth. FASII	Biotin carboxylase of acetyl-CoA carboxylase (EC 6.3.4.14)	Brevundimonas sp. strain BAL450	209.02699064813453	58.784357998634675	Control
Fatty acids	Fatty Acid Biosynth. FASII	Biotin carboxylase of acetyl-CoA carboxylase (EC 6.3.4.14)	Brevundimonas sp. strain BAL450	146.21541761455518	40.88193010308223	Exponential
Fatty acids	Fatty Acid Biosynth. FASII	Biotin carboxylase of acetyl-CoA carboxylase (EC 6.3.4.14)	Brevundimonas sp. strain BAL450	247.2092855834678	128.60665519555883	Stationary
Fatty acids	Fatty Acid Biosynth. FASII	Enoyl-[acyl-carrier-protein] reductase [NADH] (EC 1.3.1.9)	Brevundimonas sp. strain BAL450	485.5707554374097	83.39837228451778	Control
Fatty acids	Fatty Acid Biosynth. FASII	Enoyl-[acyl-carrier-protein] reductase [NADH] (EC 1.3.1.9)	Brevundimonas sp. strain BAL450	519.6193104732849	92.6814748910008	Exponential
Fatty acids	Fatty Acid Biosynth. FASII	Enoyl-[acyl-carrier-protein] reductase [NADH] (EC 1.3.1.9)	Brevundimonas sp. strain BAL450	423.60504445102913	64.8666161461333	Stationary
Fatty acids	Fatty Acid Biosynth. FASII	Holo-[acyl-carrier protein] synthase (EC 2.7.8.7)	Brevundimonas sp. strain BAL450	41.024780950796504	NA	Control
Fatty acids	Fatty Acid Biosynth. FASII	Holo-[acyl-carrier protein] synthase (EC 2.7.8.7)	Brevundimonas sp. strain BAL450	12.404529999746353	10.9772848656374	Exponential
Fatty acids	Fatty Acid Biosynth. FASII	Holo-[acyl-carrier protein] synthase (EC 2.7.8.7)	Brevundimonas sp. strain BAL450	18.752727979580104	9.643161972762885	Stationary
Fatty acids	Fatty Acid Biosynth. FASII	Malonyl CoA-acyl carrier protein transacylase (EC 2.3.1.39)	Brevundimonas sp. strain BAL450	262.2605937724298	79.66602207019605	Control
Fatty acids	Fatty Acid Biosynth. FASII	Malonyl CoA-acyl carrier protein transacylase (EC 2.3.1.39)	Brevundimonas sp. strain BAL450	365.50573757837213	147.86712786020857	Exponential
Fatty acids	Fatty Acid Biosynth. FASII	Malonyl CoA-acyl carrier protein transacylase (EC 2.3.1.39)	Brevundimonas sp. strain BAL450	321.15870368445144	86.23899020672403	Stationary
Fatty acids	Fatty acid metabolism cluster	3-hydroxyacyl-CoA dehydrogenase (EC 1.1.1.35)	Brevundimonas sp. strain BAL450	1720.6249981649937	83.74302597514205	Control
Fatty acids	Fatty acid metabolism cluster	3-hydroxyacyl-CoA dehydrogenase (EC 1.1.1.35)	Brevundimonas sp. strain BAL450	2150.505679404345	126.66996634956692	Exponential
Fatty acids	Fatty acid metabolism cluster	3-hydroxyacyl-CoA dehydrogenase (EC 1.1.1.35)	Brevundimonas sp. strain BAL450	2408.8252487045665	415.11722397407436	Stationary
Fatty acids	Fatty acid metabolism cluster	3-hydroxybutyryl-CoA epimerase (EC 5.1.2.3)	Brevundimonas sp. strain BAL450	1720.6249981649937	83.74302597514205	Control
Fatty acids	Fatty acid metabolism cluster	3-hydroxybutyryl-CoA epimerase (EC 5.1.2.3)	Brevundimonas sp. strain BAL450	2150.505679404345	126.66996634956692	Exponential
Fatty acids	Fatty acid metabolism cluster	3-hydroxybutyryl-CoA epimerase (EC 5.1.2.3)	Brevundimonas sp. strain BAL450	2408.8252487045665	415.11722397407436	Stationary
Fatty acids	Fatty acid metabolism cluster	3-ketoacyl-CoA thiolase (EC 2.3.1.16)	Brevundimonas sp. strain BAL450	576.2496830926351	611.976336418434	Control
Fatty acids	Fatty acid metabolism cluster	3-ketoacyl-CoA thiolase (EC 2.3.1.16)	Brevundimonas sp. strain BAL450	540.8625015271766	626.1628391629167	Exponential
Fatty acids	Fatty acid metabolism cluster	3-ketoacyl-CoA thiolase (EC 2.3.1.16)	Brevundimonas sp. strain BAL450	461.1601654066841	438.2836280103715	Stationary
Fatty acids	Fatty acid metabolism cluster	Enoyl-CoA hydratase (EC 4.2.1.17)	Brevundimonas sp. strain BAL450	155.3431855164309	67.82462658756702	Control
Fatty acids	Fatty acid metabolism cluster	Enoyl-CoA hydratase (EC 4.2.1.17)	Brevundimonas sp. strain BAL450	144.43522847667828	55.85366379102585	Exponential
Fatty acids	Fatty acid metabolism cluster	Enoyl-CoA hydratase (EC 4.2.1.17)	Brevundimonas sp. strain BAL450	160.92186777763843	82.97838724121146	Stationary
Fatty acids	Fatty acid metabolism cluster	Long-chain-fatty-acid--CoA ligase (EC 6.2.1.3)	Brevundimonas sp. strain BAL450	157.50877729380244	103.38790158424041	Control
Fatty acids	Fatty acid metabolism cluster	Long-chain-fatty-acid--CoA ligase (EC 6.2.1.3)	Brevundimonas sp. strain BAL450	205.83735292783783	133.10387947083714	Exponential
Fatty acids	Fatty acid metabolism cluster	Long-chain-fatty-acid--CoA ligase (EC 6.2.1.3)	Brevundimonas sp. strain BAL450	140.94394253213127	97.13567950473657	Stationary
Isoprenoids	Carotenoids	(2E,6E)-farnesyl diphosphate synthase (EC 2.5.1.10)	Polaribacter sp. strain BAL334	82.93966980365238	33.762088342928465	Control
Isoprenoids	Carotenoids	(2E,6E)-farnesyl diphosphate synthase (EC 2.5.1.10)	Polaribacter sp. strain BAL334	102.90434857279854	44.417964242988106	Exponential
Isoprenoids	Carotenoids	(2E,6E)-farnesyl diphosphate synthase (EC 2.5.1.10)	Polaribacter sp. strain BAL334	95.39377699113066	21.210317884920876	Stationary
Isoprenoids	Carotenoids	4,4'-diapolycopene oxidase	Polaribacter sp. strain BAL334	355.73329990445166	60.383911254858496	Control
Isoprenoids	Carotenoids	4,4'-diapolycopene oxidase	Polaribacter sp. strain BAL334	299.9404125621536	72.46895790153536	Exponential
Isoprenoids	Carotenoids	4,4'-diapolycopene oxidase	Polaribacter sp. strain BAL334	354.300413223224	100.65588542597517	Stationary
Isoprenoids	Carotenoids	Beta-carotene hydroxylase	Polaribacter sp. strain BAL334	219.01606601235056	13.780722236599761	Control
Isoprenoids	Carotenoids	Beta-carotene hydroxylase	Polaribacter sp. strain BAL334	243.94526792828015	118.22976913177342	Exponential
Isoprenoids	Carotenoids	Beta-carotene hydroxylase	Polaribacter sp. strain BAL334	233.1132106185821	129.28342774709176	Stationary
Isoprenoids	Carotenoids	Geranylgeranyl diphosphate synthase (EC 2.5.1.29)	Polaribacter sp. strain BAL334	82.93966980365238	33.762088342928465	Control
Isoprenoids	Carotenoids	Geranylgeranyl diphosphate synthase (EC 2.5.1.29)	Polaribacter sp. strain BAL334	102.90434857279854	44.417964242988106	Exponential
Isoprenoids	Carotenoids	Geranylgeranyl diphosphate synthase (EC 2.5.1.29)	Polaribacter sp. strain BAL334	95.39377699113066	21.210317884920876	Stationary
Isoprenoids	Carotenoids	Lycopene cyclase	Polaribacter sp. strain BAL334	22.39489750934554	14.334453731475124	Control
Isoprenoids	Carotenoids	Lycopene cyclase	Polaribacter sp. strain BAL334	149.91798835795908	31.532857426121346	Exponential
Isoprenoids	Carotenoids	Lycopene cyclase	Polaribacter sp. strain BAL334	160.11151173072497	101.36958431459291	Stationary
Isoprenoids	Carotenoids	Phytoene dehydrogenase (EC 1.14.99.-)	Polaribacter sp. strain BAL334	2588.521410790947	210.9299869648542	Control
Isoprenoids	Carotenoids	Phytoene dehydrogenase (EC 1.14.99.-)	Polaribacter sp. strain BAL334	1413.020122819394	188.85249783374763	Exponential
Isoprenoids	Carotenoids	Phytoene dehydrogenase (EC 1.14.99.-)	Polaribacter sp. strain BAL334	2062.900517610194	184.24800940206978	Stationary
Isoprenoids	Carotenoids	Phytoene desaturase, neurosporene or lycopene producing (EC 1.3.-.-)	Polaribacter sp. strain BAL334	355.73329990445166	60.383911254858496	Control
Isoprenoids	Carotenoids	Phytoene desaturase, neurosporene or lycopene producing (EC 1.3.-.-)	Polaribacter sp. strain BAL334	299.9404125621536	72.46895790153536	Exponential
Isoprenoids	Carotenoids	Phytoene desaturase, neurosporene or lycopene producing (EC 1.3.-.-)	Polaribacter sp. strain BAL334	354.300413223224	100.65588542597517	Stationary
Isoprenoids	Carotenoids	Phytoene synthase (EC 2.5.1.32)	Polaribacter sp. strain BAL334	844.7617054644417	109.14401335048764	Control
Isoprenoids	Carotenoids	Phytoene synthase (EC 2.5.1.32)	Polaribacter sp. strain BAL334	784.9589626472377	50.339312309533874	Exponential
Isoprenoids	Carotenoids	Phytoene synthase (EC 2.5.1.32)	Polaribacter sp. strain BAL334	829.7280894873672	40.24224132523854	Stationary
Isoprenoids	Isoprenoid Biosynth.	(2E,6E)-farnesyl diphosphate synthase (EC 2.5.1.10)	Polaribacter sp. strain BAL334	82.93966980365238	33.762088342928465	Control
Isoprenoids	Isoprenoid Biosynth.	(2E,6E)-farnesyl diphosphate synthase (EC 2.5.1.10)	Polaribacter sp. strain BAL334	102.90434857279854	44.417964242988106	Exponential
Isoprenoids	Isoprenoid Biosynth.	(2E,6E)-farnesyl diphosphate synthase (EC 2.5.1.10)	Polaribacter sp. strain BAL334	95.39377699113066	21.210317884920876	Stationary
Isoprenoids	Isoprenoid Biosynth.	1-deoxy-D-xylulose 5-phosphate synthase (EC 2.2.1.7)	Polaribacter sp. strain BAL334	100.97333361412579	33.652278543929555	Control
Isoprenoids	Isoprenoid Biosynth.	1-deoxy-D-xylulose 5-phosphate synthase (EC 2.2.1.7)	Polaribacter sp. strain BAL334	64.90702190635274	8.492454540874947	Exponential
Isoprenoids	Isoprenoid Biosynth.	1-deoxy-D-xylulose 5-phosphate synthase (EC 2.2.1.7)	Polaribacter sp. strain BAL334	59.378326863992754	32.61852283375133	Stationary
Isoprenoids	Isoprenoid Biosynth.	Acetyl-CoA acetyltransferase (EC 2.3.1.9)	Polaribacter sp. strain BAL334	6187.413268252634	6267.672546707772	Control
Isoprenoids	Isoprenoid Biosynth.	Acetyl-CoA acetyltransferase (EC 2.3.1.9)	Polaribacter sp. strain BAL334	6465.515714448828	6924.754157294544	Exponential
Isoprenoids	Isoprenoid Biosynth.	Acetyl-CoA acetyltransferase (EC 2.3.1.9)	Polaribacter sp. strain BAL334	7024.681504753025	7305.734277468331	Stationary
Isoprenoids	Isoprenoid Biosynth.	Dimethylallyltransferase (EC 2.5.1.1)	Polaribacter sp. strain BAL334	82.93966980365238	33.762088342928465	Control
Isoprenoids	Isoprenoid Biosynth.	Dimethylallyltransferase (EC 2.5.1.1)	Polaribacter sp. strain BAL334	102.90434857279854	44.417964242988106	Exponential
Isoprenoids	Isoprenoid Biosynth.	Dimethylallyltransferase (EC 2.5.1.1)	Polaribacter sp. strain BAL334	95.39377699113066	21.210317884920876	Stationary
Isoprenoids	Isoprenoid Biosynth.	Diphosphomevalonate decarboxylase (EC 4.1.1.33)	Polaribacter sp. strain BAL334	104.70214646336326	24.085865044945685	Control
Isoprenoids	Isoprenoid Biosynth.	Diphosphomevalonate decarboxylase (EC 4.1.1.33)	Polaribacter sp. strain BAL334	167.7591525560335	8.02476541047609	Exponential
Isoprenoids	Isoprenoid Biosynth.	Diphosphomevalonate decarboxylase (EC 4.1.1.33)	Polaribacter sp. strain BAL334	157.46068612271475	70.22446497152657	Stationary
Isoprenoids	Isoprenoid Biosynth.	Hydroxymethylglutaryl-CoA reductase (EC 1.1.1.34)	Polaribacter sp. strain BAL334	185.28817039366334	42.06790706139661	Control
Isoprenoids	Isoprenoid Biosynth.	Hydroxymethylglutaryl-CoA reductase (EC 1.1.1.34)	Polaribacter sp. strain BAL334	315.98875772110864	21.120357605786047	Exponential
Isoprenoids	Isoprenoid Biosynth.	Hydroxymethylglutaryl-CoA reductase (EC 1.1.1.34)	Polaribacter sp. strain BAL334	257.11031980145617	62.09806931821955	Stationary
Isoprenoids	Isoprenoid Biosynth.	Isopentenyl-diphosphate delta-isomerase (EC 5.3.3.2)	Polaribacter sp. strain BAL334	34.60540631207056	16.699067242953483	Control
Isoprenoids	Isoprenoid Biosynth.	Isopentenyl-diphosphate delta-isomerase (EC 5.3.3.2)	Polaribacter sp. strain BAL334	28.07589920161337	15.827973328149541	Exponential
Isoprenoids	Isoprenoid Biosynth.	Isopentenyl-diphosphate delta-isomerase (EC 5.3.3.2)	Polaribacter sp. strain BAL334	21.949474011820342	7.699105323944629	Stationary
Isoprenoids	Isoprenoid Biosynth.	Mevalonate kinase (EC 2.7.1.36)	Polaribacter sp. strain BAL334	136.15135554719285	128.46748003902633	Control
Isoprenoids	Isoprenoid Biosynth.	Mevalonate kinase (EC 2.7.1.36)	Polaribacter sp. strain BAL334	175.42649898212971	176.45087443019096	Exponential
Isoprenoids	Isoprenoid Biosynth.	Mevalonate kinase (EC 2.7.1.36)	Polaribacter sp. strain BAL334	143.73758779344058	114.3894053021749	Stationary
Isoprenoids	Isoprenoid Biosynth.	Undecaprenyl diphosphate synthase (EC 2.5.1.31)	Polaribacter sp. strain BAL334	11.587354088382703	3.9370469285048455	Control
Isoprenoids	Isoprenoid Biosynth.	Undecaprenyl diphosphate synthase (EC 2.5.1.31)	Polaribacter sp. strain BAL334	34.77721405003123	10.978657213359057	Exponential
Isoprenoids	Isoprenoid Biosynth.	Undecaprenyl diphosphate synthase (EC 2.5.1.31)	Polaribacter sp. strain BAL334	23.86336684424529	9.23475796281543	Stationary
Isoprenoids	Isoprenoid Biosynth.: Interconversions	(2E,6E)-farnesyl diphosphate synthase (EC 2.5.1.10)	Polaribacter sp. strain BAL334	82.93966980365238	33.762088342928465	Control
Isoprenoids	Isoprenoid Biosynth.: Interconversions	(2E,6E)-farnesyl diphosphate synthase (EC 2.5.1.10)	Polaribacter sp. strain BAL334	102.90434857279854	44.417964242988106	Exponential
Isoprenoids	Isoprenoid Biosynth.: Interconversions	(2E,6E)-farnesyl diphosphate synthase (EC 2.5.1.10)	Polaribacter sp. strain BAL334	95.39377699113066	21.210317884920876	Stationary
Isoprenoids	Isoprenoid Biosynth.: Interconversions	Isopentenyl-diphosphate delta-isomerase (EC 5.3.3.2)	Polaribacter sp. strain BAL334	34.60540631207056	16.699067242953483	Control
Isoprenoids	Isoprenoid Biosynth.: Interconversions	Isopentenyl-diphosphate delta-isomerase (EC 5.3.3.2)	Polaribacter sp. strain BAL334	28.07589920161337	15.827973328149541	Exponential
Isoprenoids	Isoprenoid Biosynth.: Interconversions	Isopentenyl-diphosphate delta-isomerase (EC 5.3.3.2)	Polaribacter sp. strain BAL334	21.949474011820342	7.699105323944629	Stationary
Isoprenoids	Isoprenoinds for Quinones	(2E,6E)-farnesyl diphosphate synthase (EC 2.5.1.10)	Polaribacter sp. strain BAL334	82.93966980365238	33.762088342928465	Control
Isoprenoids	Isoprenoinds for Quinones	(2E,6E)-farnesyl diphosphate synthase (EC 2.5.1.10)	Polaribacter sp. strain BAL334	102.90434857279854	44.417964242988106	Exponential
Isoprenoids	Isoprenoinds for Quinones	(2E,6E)-farnesyl diphosphate synthase (EC 2.5.1.10)	Polaribacter sp. strain BAL334	95.39377699113066	21.210317884920876	Stationary
Isoprenoids	Isoprenoinds for Quinones	Dimethylallyltransferase (EC 2.5.1.1)	Polaribacter sp. strain BAL334	82.93966980365238	33.762088342928465	Control
Isoprenoids	Isoprenoinds for Quinones	Dimethylallyltransferase (EC 2.5.1.1)	Polaribacter sp. strain BAL334	102.90434857279854	44.417964242988106	Exponential
Isoprenoids	Isoprenoinds for Quinones	Dimethylallyltransferase (EC 2.5.1.1)	Polaribacter sp. strain BAL334	95.39377699113066	21.210317884920876	Stationary
Isoprenoids	Isoprenoinds for Quinones	Geranylgeranyl diphosphate reductase (EC 1.3.1.83)	Polaribacter sp. strain BAL334	16.80335779316935	15.82417742386291	Control
Isoprenoids	Isoprenoinds for Quinones	Geranylgeranyl diphosphate reductase (EC 1.3.1.83)	Polaribacter sp. strain BAL334	29.86871824073277	4.036995868997665	Exponential
Isoprenoids	Isoprenoinds for Quinones	Geranylgeranyl diphosphate reductase (EC 1.3.1.83)	Polaribacter sp. strain BAL334	12.087834377085727	5.280663654510741	Stationary
Isoprenoids	Isoprenoinds for Quinones	Geranylgeranyl diphosphate synthase (EC 2.5.1.29)	Polaribacter sp. strain BAL334	82.93966980365238	33.762088342928465	Control
Isoprenoids	Isoprenoinds for Quinones	Geranylgeranyl diphosphate synthase (EC 2.5.1.29)	Polaribacter sp. strain BAL334	102.90434857279854	44.417964242988106	Exponential
Isoprenoids	Isoprenoinds for Quinones	Geranylgeranyl diphosphate synthase (EC 2.5.1.29)	Polaribacter sp. strain BAL334	95.39377699113066	21.210317884920876	Stationary
Isoprenoids	Isoprenoinds for Quinones	Octaprenyl diphosphate synthase (EC 2.5.1.90)	Polaribacter sp. strain BAL334	67.08204476627279	42.83283485258601	Control
Isoprenoids	Isoprenoinds for Quinones	Octaprenyl diphosphate synthase (EC 2.5.1.90)	Polaribacter sp. strain BAL334	68.2315703690028	8.566301835947023	Exponential
Isoprenoids	Isoprenoinds for Quinones	Octaprenyl diphosphate synthase (EC 2.5.1.90)	Polaribacter sp. strain BAL334	107.3725510678205	21.806510343085165	Stationary
Isoprenoids	Isoprenoinds for Quinones	Undecaprenyl diphosphate synthase (EC 2.5.1.31)	Polaribacter sp. strain BAL334	11.587354088382703	3.9370469285048455	Control
Isoprenoids	Isoprenoinds for Quinones	Undecaprenyl diphosphate synthase (EC 2.5.1.31)	Polaribacter sp. strain BAL334	34.77721405003123	10.978657213359057	Exponential
Isoprenoids	Isoprenoinds for Quinones	Undecaprenyl diphosphate synthase (EC 2.5.1.31)	Polaribacter sp. strain BAL334	23.86336684424529	9.23475796281543	Stationary
Isoprenoids	Mevalonate Branch of Isoprenoid Biosynth.	Acetyl-CoA acetyltransferase (EC 2.3.1.9)	Polaribacter sp. strain BAL334	6187.413268252634	6267.672546707771	Control
Isoprenoids	Mevalonate Branch of Isoprenoid Biosynth.	Acetyl-CoA acetyltransferase (EC 2.3.1.9)	Polaribacter sp. strain BAL334	6465.515714448828	6924.754157294545	Exponential
Isoprenoids	Mevalonate Branch of Isoprenoid Biosynth.	Acetyl-CoA acetyltransferase (EC 2.3.1.9)	Polaribacter sp. strain BAL334	7024.681504753025	7305.734277468331	Stationary
Isoprenoids	Mevalonate Branch of Isoprenoid Biosynth.	Diphosphomevalonate decarboxylase (EC 4.1.1.33)	Polaribacter sp. strain BAL334	104.70214646336326	24.085865044945685	Control
Isoprenoids	Mevalonate Branch of Isoprenoid Biosynth.	Diphosphomevalonate decarboxylase (EC 4.1.1.33)	Polaribacter sp. strain BAL334	167.7591525560335	8.02476541047609	Exponential
Isoprenoids	Mevalonate Branch of Isoprenoid Biosynth.	Diphosphomevalonate decarboxylase (EC 4.1.1.33)	Polaribacter sp. strain BAL334	157.46068612271475	70.22446497152657	Stationary
Isoprenoids	Mevalonate Branch of Isoprenoid Biosynth.	Hydroxymethylglutaryl-CoA reductase (EC 1.1.1.34)	Polaribacter sp. strain BAL334	185.28817039366334	42.06790706139661	Control
Isoprenoids	Mevalonate Branch of Isoprenoid Biosynth.	Hydroxymethylglutaryl-CoA reductase (EC 1.1.1.34)	Polaribacter sp. strain BAL334	315.98875772110864	21.120357605786047	Exponential
Isoprenoids	Mevalonate Branch of Isoprenoid Biosynth.	Hydroxymethylglutaryl-CoA reductase (EC 1.1.1.34)	Polaribacter sp. strain BAL334	257.11031980145617	62.09806931821955	Stationary
Isoprenoids	Mevalonate Branch of Isoprenoid Biosynth.	Mevalonate kinase (EC 2.7.1.36)	Polaribacter sp. strain BAL334	136.15135554719285	128.46748003902633	Control
Isoprenoids	Mevalonate Branch of Isoprenoid Biosynth.	Mevalonate kinase (EC 2.7.1.36)	Polaribacter sp. strain BAL334	175.42649898212971	176.45087443019096	Exponential
Isoprenoids	Mevalonate Branch of Isoprenoid Biosynth.	Mevalonate kinase (EC 2.7.1.36)	Polaribacter sp. strain BAL334	143.73758779344058	114.3894053021749	Stationary
Isoprenoids	Myxoxanthophyll biosynth. in Cyanobacteria	Beta-carotene hydroxylase	Polaribacter sp. strain BAL334	219.01606601235056	13.780722236599761	Control
Isoprenoids	Myxoxanthophyll biosynth. in Cyanobacteria	Beta-carotene hydroxylase	Polaribacter sp. strain BAL334	243.94526792828015	118.22976913177342	Exponential
Isoprenoids	Myxoxanthophyll biosynth. in Cyanobacteria	Beta-carotene hydroxylase	Polaribacter sp. strain BAL334	233.1132106185821	129.28342774709176	Stationary
Isoprenoids	Polyprenyl Diphosphate Biosynth.	(2E,6E)-farnesyl diphosphate synthase (EC 2.5.1.10)	Polaribacter sp. strain BAL334	82.93966980365238	33.762088342928465	Control
Isoprenoids	Polyprenyl Diphosphate Biosynth.	(2E,6E)-farnesyl diphosphate synthase (EC 2.5.1.10)	Polaribacter sp. strain BAL334	102.90434857279854	44.417964242988106	Exponential
Isoprenoids	Polyprenyl Diphosphate Biosynth.	(2E,6E)-farnesyl diphosphate synthase (EC 2.5.1.10)	Polaribacter sp. strain BAL334	95.39377699113066	21.210317884920876	Stationary
Isoprenoids	Polyprenyl Diphosphate Biosynth.	Geranylgeranyl diphosphate reductase (EC 1.3.1.83)	Polaribacter sp. strain BAL334	16.80335779316935	15.82417742386291	Control
Isoprenoids	Polyprenyl Diphosphate Biosynth.	Geranylgeranyl diphosphate reductase (EC 1.3.1.83)	Polaribacter sp. strain BAL334	29.86871824073277	4.036995868997665	Exponential
Isoprenoids	Polyprenyl Diphosphate Biosynth.	Geranylgeranyl diphosphate reductase (EC 1.3.1.83)	Polaribacter sp. strain BAL334	12.087834377085727	5.280663654510741	Stationary
Isoprenoids	Polyprenyl Diphosphate Biosynth.	Geranylgeranyl diphosphate synthase (EC 2.5.1.29)	Polaribacter sp. strain BAL334	82.93966980365238	33.762088342928465	Control
Isoprenoids	Polyprenyl Diphosphate Biosynth.	Geranylgeranyl diphosphate synthase (EC 2.5.1.29)	Polaribacter sp. strain BAL334	102.90434857279854	44.417964242988106	Exponential
Isoprenoids	Polyprenyl Diphosphate Biosynth.	Geranylgeranyl diphosphate synthase (EC 2.5.1.29)	Polaribacter sp. strain BAL334	95.39377699113066	21.210317884920876	Stationary
Isoprenoids	Polyprenyl Diphosphate Biosynth.	Octaprenyl diphosphate synthase (EC 2.5.1.90)	Polaribacter sp. strain BAL334	67.08204476627279	42.83283485258601	Control
Isoprenoids	Polyprenyl Diphosphate Biosynth.	Octaprenyl diphosphate synthase (EC 2.5.1.90)	Polaribacter sp. strain BAL334	68.2315703690028	8.566301835947023	Exponential
Isoprenoids	Polyprenyl Diphosphate Biosynth.	Octaprenyl diphosphate synthase (EC 2.5.1.90)	Polaribacter sp. strain BAL334	107.3725510678205	21.806510343085165	Stationary
Isoprenoids	Polyprenyl Diphosphate Biosynth.	Undecaprenyl diphosphate synthase (EC 2.5.1.31)	Polaribacter sp. strain BAL334	11.587354088382703	3.9370469285048455	Control
Isoprenoids	Polyprenyl Diphosphate Biosynth.	Undecaprenyl diphosphate synthase (EC 2.5.1.31)	Polaribacter sp. strain BAL334	34.77721405003123	10.978657213359057	Exponential
Isoprenoids	Polyprenyl Diphosphate Biosynth.	Undecaprenyl diphosphate synthase (EC 2.5.1.31)	Polaribacter sp. strain BAL334	23.86336684424529	9.23475796281543	Stationary
Isoprenoids	Isoprenoid Biosynth.	(2E,6E)-farnesyl diphosphate synthase (EC 2.5.1.10)	Brevundimonas sp. strain BAL450	16.26538877105478	6.310541820347841	Control
Isoprenoids	Isoprenoid Biosynth.	(2E,6E)-farnesyl diphosphate synthase (EC 2.5.1.10)	Brevundimonas sp. strain BAL450	49.9802379378927	14.8770879360257	Exponential
Isoprenoids	Isoprenoid Biosynth.	(2E,6E)-farnesyl diphosphate synthase (EC 2.5.1.10)	Brevundimonas sp. strain BAL450	36.990055055814906	13.6666769896485	Stationary
Isoprenoids	Isoprenoid Biosynth.	1-deoxy-D-xylulose 5-phosphate reductoisomerase (EC 1.1.1.267)	Brevundimonas sp. strain BAL450	48.257744563461394	24.049751691505183	Control
Isoprenoids	Isoprenoid Biosynth.	1-deoxy-D-xylulose 5-phosphate reductoisomerase (EC 1.1.1.267)	Brevundimonas sp. strain BAL450	26.944725641870875	17.127697149899497	Exponential
Isoprenoids	Isoprenoid Biosynth.	1-deoxy-D-xylulose 5-phosphate reductoisomerase (EC 1.1.1.267)	Brevundimonas sp. strain BAL450	12.359859678929858	0.6022809195182653	Stationary
Isoprenoids	Isoprenoid Biosynth.	1-deoxy-D-xylulose 5-phosphate synthase (EC 2.2.1.7)	Brevundimonas sp. strain BAL450	856.8433407415546	176.53036578699792	Control
Isoprenoids	Isoprenoid Biosynth.	1-deoxy-D-xylulose 5-phosphate synthase (EC 2.2.1.7)	Brevundimonas sp. strain BAL450	809.0669385186319	50.16341779098231	Exponential
Isoprenoids	Isoprenoid Biosynth.	1-deoxy-D-xylulose 5-phosphate synthase (EC 2.2.1.7)	Brevundimonas sp. strain BAL450	670.0553541711828	207.77305461455398	Stationary
Isoprenoids	Isoprenoid Biosynth.	1-hydroxy-2-methyl-2-(E)-butenyl 4-diphosphate synthase (EC 1.17.7.1)	Brevundimonas sp. strain BAL450	83.37130499472386	38.10240715278874	Control
Isoprenoids	Isoprenoid Biosynth.	1-hydroxy-2-methyl-2-(E)-butenyl 4-diphosphate synthase (EC 1.17.7.1)	Brevundimonas sp. strain BAL450	67.91911118388708	12.307880088435795	Exponential
Isoprenoids	Isoprenoid Biosynth.	1-hydroxy-2-methyl-2-(E)-butenyl 4-diphosphate synthase (EC 1.17.7.1)	Brevundimonas sp. strain BAL450	104.97695629259067	42.94599506510521	Stationary
Isoprenoids	Isoprenoid Biosynth.	2-C-methyl-D-erythritol 2,4-cyclodiphosphate synthase (EC 4.6.1.12)	Brevundimonas sp. strain BAL450	17.129488358079623	NA	Control
Isoprenoids	Isoprenoid Biosynth.	2-C-methyl-D-erythritol 2,4-cyclodiphosphate synthase (EC 4.6.1.12)	Brevundimonas sp. strain BAL450	18.407173394831496	9.618250022754365	Exponential
Isoprenoids	Isoprenoid Biosynth.	2-C-methyl-D-erythritol 2,4-cyclodiphosphate synthase (EC 4.6.1.12)	Brevundimonas sp. strain BAL450	12.785736601300492	NA	Stationary
Isoprenoids	Isoprenoid Biosynth.	2-C-methyl-D-erythritol 4-phosphate cytidylyltransferase (EC 2.7.7.60)	Brevundimonas sp. strain BAL450	17.129488358079623	NA	Control
Isoprenoids	Isoprenoid Biosynth.	2-C-methyl-D-erythritol 4-phosphate cytidylyltransferase (EC 2.7.7.60)	Brevundimonas sp. strain BAL450	18.407173394831496	9.618250022754365	Exponential
Isoprenoids	Isoprenoid Biosynth.	2-C-methyl-D-erythritol 4-phosphate cytidylyltransferase (EC 2.7.7.60)	Brevundimonas sp. strain BAL450	12.785736601300492	NA	Stationary
Isoprenoids	Isoprenoid Biosynth.	4-diphosphocytidyl-2-C-methyl-D-erythritol kinase (EC 2.7.1.148)	Brevundimonas sp. strain BAL450	6.780078042519699	1.5135600708433046	Control
Isoprenoids	Isoprenoid Biosynth.	4-diphosphocytidyl-2-C-methyl-D-erythritol kinase (EC 2.7.1.148)	Brevundimonas sp. strain BAL450	9.642510338897235	6.506584040055605	Exponential
Isoprenoids	Isoprenoid Biosynth.	4-hydroxy-3-methylbut-2-enyl diphosphate reductase (EC 1.17.1.2)	Brevundimonas sp. strain BAL450	155.18954532714545	55.303272720359686	Control
Isoprenoids	Isoprenoid Biosynth.	4-hydroxy-3-methylbut-2-enyl diphosphate reductase (EC 1.17.1.2)	Brevundimonas sp. strain BAL450	224.6922343103005	25.860202235062314	Exponential
Isoprenoids	Isoprenoid Biosynth.	4-hydroxy-3-methylbut-2-enyl diphosphate reductase (EC 1.17.1.2)	Brevundimonas sp. strain BAL450	196.44303510794003	108.98926752953057	Stationary
Isoprenoids	Isoprenoid Biosynth.	Acetyl-CoA acetyltransferase (EC 2.3.1.9)	Brevundimonas sp. strain BAL450	614.7190126191192	577.6677296364347	Control
Isoprenoids	Isoprenoid Biosynth.	Acetyl-CoA acetyltransferase (EC 2.3.1.9)	Brevundimonas sp. strain BAL450	595.7231108602514	587.1877726193133	Exponential
Isoprenoids	Isoprenoid Biosynth.	Acetyl-CoA acetyltransferase (EC 2.3.1.9)	Brevundimonas sp. strain BAL450	473.5984245707738	394.93363217157827	Stationary
Isoprenoids	Isoprenoid Biosynth.	Dimethylallyltransferase (EC 2.5.1.1)	Brevundimonas sp. strain BAL450	16.26538877105478	6.310541820347841	Control
Isoprenoids	Isoprenoid Biosynth.	Dimethylallyltransferase (EC 2.5.1.1)	Brevundimonas sp. strain BAL450	49.9802379378927	14.8770879360257	Exponential
Isoprenoids	Isoprenoid Biosynth.	Dimethylallyltransferase (EC 2.5.1.1)	Brevundimonas sp. strain BAL450	36.990055055814906	13.6666769896485	Stationary
Isoprenoids	Isoprenoid Biosynth.	Undecaprenyl diphosphate synthase (EC 2.5.1.31)	Brevundimonas sp. strain BAL450	146.67834714823383	8.67316741648337	Control
Isoprenoids	Isoprenoid Biosynth.	Undecaprenyl diphosphate synthase (EC 2.5.1.31)	Brevundimonas sp. strain BAL450	116.31475137369844	62.21631022595048	Exponential
Isoprenoids	Isoprenoid Biosynth.	Undecaprenyl diphosphate synthase (EC 2.5.1.31)	Brevundimonas sp. strain BAL450	148.13926818520895	72.97193404811985	Stationary
Isoprenoids	Isoprenoid Biosynth.: Interconversions	(2E,6E)-farnesyl diphosphate synthase (EC 2.5.1.10)	Brevundimonas sp. strain BAL450	16.26538877105478	6.310541820347841	Control
Isoprenoids	Isoprenoid Biosynth.: Interconversions	(2E,6E)-farnesyl diphosphate synthase (EC 2.5.1.10)	Brevundimonas sp. strain BAL450	49.9802379378927	14.8770879360257	Exponential
Isoprenoids	Isoprenoid Biosynth.: Interconversions	(2E,6E)-farnesyl diphosphate synthase (EC 2.5.1.10)	Brevundimonas sp. strain BAL450	36.990055055814906	13.6666769896485	Stationary
Isoprenoids	Isoprenoinds for Quinones	(2E,6E)-farnesyl diphosphate synthase (EC 2.5.1.10)	Brevundimonas sp. strain BAL450	16.26538877105478	6.310541820347841	Control
Isoprenoids	Isoprenoinds for Quinones	(2E,6E)-farnesyl diphosphate synthase (EC 2.5.1.10)	Brevundimonas sp. strain BAL450	49.9802379378927	14.8770879360257	Exponential
Isoprenoids	Isoprenoinds for Quinones	(2E,6E)-farnesyl diphosphate synthase (EC 2.5.1.10)	Brevundimonas sp. strain BAL450	36.990055055814906	13.6666769896485	Stationary
Isoprenoids	Isoprenoinds for Quinones	Decaprenyl diphosphate synthase (EC 2.5.1.91)	Brevundimonas sp. strain BAL450	46.65383215989277	34.60883670114297	Control
Isoprenoids	Isoprenoinds for Quinones	Decaprenyl diphosphate synthase (EC 2.5.1.91)	Brevundimonas sp. strain BAL450	48.07109276023142	4.636855868834436	Exponential
Isoprenoids	Isoprenoinds for Quinones	Decaprenyl diphosphate synthase (EC 2.5.1.91)	Brevundimonas sp. strain BAL450	67.93446624362689	44.266087513013034	Stationary
Isoprenoids	Isoprenoinds for Quinones	Dimethylallyltransferase (EC 2.5.1.1)	Brevundimonas sp. strain BAL450	16.26538877105478	6.310541820347841	Control
Isoprenoids	Isoprenoinds for Quinones	Dimethylallyltransferase (EC 2.5.1.1)	Brevundimonas sp. strain BAL450	49.9802379378927	14.8770879360257	Exponential
Isoprenoids	Isoprenoinds for Quinones	Dimethylallyltransferase (EC 2.5.1.1)	Brevundimonas sp. strain BAL450	36.990055055814906	13.6666769896485	Stationary
Isoprenoids	Isoprenoinds for Quinones	Octaprenyl diphosphate synthase (EC 2.5.1.90)	Brevundimonas sp. strain BAL450	16.26538877105478	6.310541820347841	Control
Isoprenoids	Isoprenoinds for Quinones	Octaprenyl diphosphate synthase (EC 2.5.1.90)	Brevundimonas sp. strain BAL450	49.9802379378927	14.8770879360257	Exponential
Isoprenoids	Isoprenoinds for Quinones	Octaprenyl diphosphate synthase (EC 2.5.1.90)	Brevundimonas sp. strain BAL450	36.990055055814906	13.6666769896485	Stationary
Isoprenoids	Isoprenoinds for Quinones	Undecaprenyl diphosphate synthase (EC 2.5.1.31)	Brevundimonas sp. strain BAL450	146.67834714823383	8.67316741648337	Control
Isoprenoids	Isoprenoinds for Quinones	Undecaprenyl diphosphate synthase (EC 2.5.1.31)	Brevundimonas sp. strain BAL450	116.31475137369844	62.21631022595048	Exponential
Isoprenoids	Isoprenoinds for Quinones	Undecaprenyl diphosphate synthase (EC 2.5.1.31)	Brevundimonas sp. strain BAL450	148.13926818520895	72.97193404811985	Stationary
Isoprenoids	Nonmevalonate Branch of Isoprenoid Biosynth.	1-deoxy-D-xylulose 5-phosphate reductoisomerase (EC 1.1.1.267)	Brevundimonas sp. strain BAL450	48.257744563461394	24.049751691505183	Control
Isoprenoids	Nonmevalonate Branch of Isoprenoid Biosynth.	1-deoxy-D-xylulose 5-phosphate reductoisomerase (EC 1.1.1.267)	Brevundimonas sp. strain BAL450	26.944725641870875	17.127697149899497	Exponential
Isoprenoids	Nonmevalonate Branch of Isoprenoid Biosynth.	1-deoxy-D-xylulose 5-phosphate reductoisomerase (EC 1.1.1.267)	Brevundimonas sp. strain BAL450	12.359859678929858	0.6022809195182653	Stationary
Isoprenoids	Nonmevalonate Branch of Isoprenoid Biosynth.	1-deoxy-D-xylulose 5-phosphate synthase (EC 2.2.1.7)	Brevundimonas sp. strain BAL450	856.8433407415546	176.53036578699792	Control
Isoprenoids	Nonmevalonate Branch of Isoprenoid Biosynth.	1-deoxy-D-xylulose 5-phosphate synthase (EC 2.2.1.7)	Brevundimonas sp. strain BAL450	809.0669385186319	50.16341779098231	Exponential
Isoprenoids	Nonmevalonate Branch of Isoprenoid Biosynth.	1-deoxy-D-xylulose 5-phosphate synthase (EC 2.2.1.7)	Brevundimonas sp. strain BAL450	670.0553541711828	207.77305461455398	Stationary
Isoprenoids	Nonmevalonate Branch of Isoprenoid Biosynth.	1-hydroxy-2-methyl-2-(E)-butenyl 4-diphosphate synthase (EC 1.17.7.1)	Brevundimonas sp. strain BAL450	83.37130499472386	38.10240715278874	Control
Isoprenoids	Nonmevalonate Branch of Isoprenoid Biosynth.	1-hydroxy-2-methyl-2-(E)-butenyl 4-diphosphate synthase (EC 1.17.7.1)	Brevundimonas sp. strain BAL450	67.91911118388708	12.307880088435795	Exponential
Isoprenoids	Nonmevalonate Branch of Isoprenoid Biosynth.	1-hydroxy-2-methyl-2-(E)-butenyl 4-diphosphate synthase (EC 1.17.7.1)	Brevundimonas sp. strain BAL450	104.97695629259067	42.94599506510521	Stationary
Isoprenoids	Nonmevalonate Branch of Isoprenoid Biosynth.	2-C-methyl-D-erythritol 2,4-cyclodiphosphate synthase (EC 4.6.1.12)	Brevundimonas sp. strain BAL450	17.129488358079623	NA	Control
Isoprenoids	Nonmevalonate Branch of Isoprenoid Biosynth.	2-C-methyl-D-erythritol 2,4-cyclodiphosphate synthase (EC 4.6.1.12)	Brevundimonas sp. strain BAL450	18.407173394831496	9.618250022754365	Exponential
Isoprenoids	Nonmevalonate Branch of Isoprenoid Biosynth.	2-C-methyl-D-erythritol 2,4-cyclodiphosphate synthase (EC 4.6.1.12)	Brevundimonas sp. strain BAL450	12.785736601300492	NA	Stationary
Isoprenoids	Nonmevalonate Branch of Isoprenoid Biosynth.	2-C-methyl-D-erythritol 4-phosphate cytidylyltransferase (EC 2.7.7.60)	Brevundimonas sp. strain BAL450	17.129488358079623	NA	Control
Isoprenoids	Nonmevalonate Branch of Isoprenoid Biosynth.	2-C-methyl-D-erythritol 4-phosphate cytidylyltransferase (EC 2.7.7.60)	Brevundimonas sp. strain BAL450	18.407173394831496	9.618250022754365	Exponential
Isoprenoids	Nonmevalonate Branch of Isoprenoid Biosynth.	2-C-methyl-D-erythritol 4-phosphate cytidylyltransferase (EC 2.7.7.60)	Brevundimonas sp. strain BAL450	12.785736601300492	NA	Stationary
Isoprenoids	Nonmevalonate Branch of Isoprenoid Biosynth.	4-diphosphocytidyl-2-C-methyl-D-erythritol kinase (EC 2.7.1.148)	Brevundimonas sp. strain BAL450	6.780078042519699	1.5135600708433046	Control
Isoprenoids	Nonmevalonate Branch of Isoprenoid Biosynth.	4-diphosphocytidyl-2-C-methyl-D-erythritol kinase (EC 2.7.1.148)	Brevundimonas sp. strain BAL450	9.642510338897235	6.506584040055605	Exponential
Isoprenoids	Nonmevalonate Branch of Isoprenoid Biosynth.	4-hydroxy-3-methylbut-2-enyl diphosphate reductase (EC 1.17.1.2)	Brevundimonas sp. strain BAL450	155.18954532714545	55.303272720359686	Control
Isoprenoids	Nonmevalonate Branch of Isoprenoid Biosynth.	4-hydroxy-3-methylbut-2-enyl diphosphate reductase (EC 1.17.1.2)	Brevundimonas sp. strain BAL450	224.6922343103005	25.860202235062314	Exponential
Isoprenoids	Nonmevalonate Branch of Isoprenoid Biosynth.	4-hydroxy-3-methylbut-2-enyl diphosphate reductase (EC 1.17.1.2)	Brevundimonas sp. strain BAL450	196.44303510794003	108.98926752953057	Stationary
Isoprenoids	Polyprenyl Diphosphate Biosynth.	(2E,6E)-farnesyl diphosphate synthase (EC 2.5.1.10)	Brevundimonas sp. strain BAL450	16.26538877105478	6.310541820347841	Control
Isoprenoids	Polyprenyl Diphosphate Biosynth.	(2E,6E)-farnesyl diphosphate synthase (EC 2.5.1.10)	Brevundimonas sp. strain BAL450	49.9802379378927	14.8770879360257	Exponential
Isoprenoids	Polyprenyl Diphosphate Biosynth.	(2E,6E)-farnesyl diphosphate synthase (EC 2.5.1.10)	Brevundimonas sp. strain BAL450	36.990055055814906	13.6666769896485	Stationary
Isoprenoids	Polyprenyl Diphosphate Biosynth.	Octaprenyl diphosphate synthase (EC 2.5.1.90)	Brevundimonas sp. strain BAL450	16.26538877105478	6.310541820347841	Control
Isoprenoids	Polyprenyl Diphosphate Biosynth.	Octaprenyl diphosphate synthase (EC 2.5.1.90)	Brevundimonas sp. strain BAL450	49.9802379378927	14.8770879360257	Exponential
Isoprenoids	Polyprenyl Diphosphate Biosynth.	Octaprenyl diphosphate synthase (EC 2.5.1.90)	Brevundimonas sp. strain BAL450	36.990055055814906	13.6666769896485	Stationary
Isoprenoids	Polyprenyl Diphosphate Biosynth.	Undecaprenyl diphosphate synthase (EC 2.5.1.31)	Brevundimonas sp. strain BAL450	146.67834714823383	8.67316741648337	Control
Isoprenoids	Polyprenyl Diphosphate Biosynth.	Undecaprenyl diphosphate synthase (EC 2.5.1.31)	Brevundimonas sp. strain BAL450	116.31475137369844	62.21631022595048	Exponential
Isoprenoids	Polyprenyl Diphosphate Biosynth.	Undecaprenyl diphosphate synthase (EC 2.5.1.31)	Brevundimonas sp. strain BAL450	148.13926818520895	72.97193404811985	Stationary
No subcategory	Polyhydroxybutyrate metabolism	3-hydroxyacyl-CoA dehydrogenase (EC 1.1.1.35)	Polaribacter sp. strain BAL334	24516.692568497823	452.79792462728824	Control
No subcategory	Polyhydroxybutyrate metabolism	3-hydroxyacyl-CoA dehydrogenase (EC 1.1.1.35)	Polaribacter sp. strain BAL334	24670.952017276046	1743.4658618221845	Exponential
No subcategory	Polyhydroxybutyrate metabolism	3-hydroxyacyl-CoA dehydrogenase (EC 1.1.1.35)	Polaribacter sp. strain BAL334	24942.528731922066	1412.5181930517624	Stationary
No subcategory	Polyhydroxybutyrate metabolism	3-hydroxybutyryl-CoA dehydrogenase (EC 1.1.1.157)	Polaribacter sp. strain BAL334	65.5948539107236	14.457738998569198	Control
No subcategory	Polyhydroxybutyrate metabolism	3-hydroxybutyryl-CoA dehydrogenase (EC 1.1.1.157)	Polaribacter sp. strain BAL334	163.96464278532375	50.413206427365175	Exponential
No subcategory	Polyhydroxybutyrate metabolism	3-hydroxybutyryl-CoA dehydrogenase (EC 1.1.1.157)	Polaribacter sp. strain BAL334	145.00137687418612	31.764854544862615	Stationary
No subcategory	Polyhydroxybutyrate metabolism	3-ketoacyl-CoA thiolase (EC 2.3.1.16)	Polaribacter sp. strain BAL334	11906.162070605327	299.52037335606497	Control
No subcategory	Polyhydroxybutyrate metabolism	3-ketoacyl-CoA thiolase (EC 2.3.1.16)	Polaribacter sp. strain BAL334	12460.633930394231	301.3720910112212	Exponential
No subcategory	Polyhydroxybutyrate metabolism	3-ketoacyl-CoA thiolase (EC 2.3.1.16)	Polaribacter sp. strain BAL334	13549.91259515971	2384.958354725331	Stationary
No subcategory	Polyhydroxybutyrate metabolism	Acetyl-CoA acetyltransferase (EC 2.3.1.9)	Polaribacter sp. strain BAL334	6187.413268252634	6267.672546707771	Control
No subcategory	Polyhydroxybutyrate metabolism	Acetyl-CoA acetyltransferase (EC 2.3.1.9)	Polaribacter sp. strain BAL334	6465.515714448828	6924.754157294545	Exponential
No subcategory	Polyhydroxybutyrate metabolism	Acetyl-CoA acetyltransferase (EC 2.3.1.9)	Polaribacter sp. strain BAL334	7024.681504753025	7305.734277468331	Stationary
No subcategory	Polyhydroxybutyrate metabolism	Enoyl-CoA hydratase (EC 4.2.1.17)	Polaribacter sp. strain BAL334	487.8928498243821	190.18600533876193	Control
No subcategory	Polyhydroxybutyrate metabolism	Enoyl-CoA hydratase (EC 4.2.1.17)	Polaribacter sp. strain BAL334	685.7620976520295	52.92404567498856	Exponential
No subcategory	Polyhydroxybutyrate metabolism	Enoyl-CoA hydratase (EC 4.2.1.17)	Polaribacter sp. strain BAL334	626.9528994044551	106.32777265028625	Stationary
No subcategory	Polyhydroxybutyrate metabolism	3-hydroxyacyl-CoA dehydrogenase (EC 1.1.1.35)	Brevundimonas sp. strain BAL450	1720.6249981649937	83.74302597514205	Control
No subcategory	Polyhydroxybutyrate metabolism	3-hydroxyacyl-CoA dehydrogenase (EC 1.1.1.35)	Brevundimonas sp. strain BAL450	2150.505679404345	126.66996634956692	Exponential
No subcategory	Polyhydroxybutyrate metabolism	3-hydroxyacyl-CoA dehydrogenase (EC 1.1.1.35)	Brevundimonas sp. strain BAL450	2408.8252487045665	415.11722397407436	Stationary
No subcategory	Polyhydroxybutyrate metabolism	3-hydroxybutyryl-CoA dehydrogenase (EC 1.1.1.157)	Brevundimonas sp. strain BAL450	119.32849318103617	41.61029443084435	Control
No subcategory	Polyhydroxybutyrate metabolism	3-hydroxybutyryl-CoA dehydrogenase (EC 1.1.1.157)	Brevundimonas sp. strain BAL450	159.60486758451148	20.33873444270423	Exponential
No subcategory	Polyhydroxybutyrate metabolism	3-hydroxybutyryl-CoA dehydrogenase (EC 1.1.1.157)	Brevundimonas sp. strain BAL450	113.01316877505039	42.97003109995686	Stationary
No subcategory	Polyhydroxybutyrate metabolism	3-hydroxybutyryl-CoA epimerase (EC 5.1.2.3)	Brevundimonas sp. strain BAL450	1720.6249981649937	83.74302597514205	Control
No subcategory	Polyhydroxybutyrate metabolism	3-hydroxybutyryl-CoA epimerase (EC 5.1.2.3)	Brevundimonas sp. strain BAL450	2150.505679404345	126.66996634956692	Exponential
No subcategory	Polyhydroxybutyrate metabolism	3-hydroxybutyryl-CoA epimerase (EC 5.1.2.3)	Brevundimonas sp. strain BAL450	2408.8252487045665	415.11722397407436	Stationary
No subcategory	Polyhydroxybutyrate metabolism	3-ketoacyl-CoA thiolase (EC 2.3.1.16)	Brevundimonas sp. strain BAL450	576.2496830926351	611.9763364184339	Control
No subcategory	Polyhydroxybutyrate metabolism	3-ketoacyl-CoA thiolase (EC 2.3.1.16)	Brevundimonas sp. strain BAL450	540.8625015271766	626.1628391629167	Exponential
No subcategory	Polyhydroxybutyrate metabolism	3-ketoacyl-CoA thiolase (EC 2.3.1.16)	Brevundimonas sp. strain BAL450	461.1601654066841	438.28362801037156	Stationary
No subcategory	Polyhydroxybutyrate metabolism	Acetoacetyl-CoA reductase (EC 1.1.1.36)	Brevundimonas sp. strain BAL450	1325.9655543139384	45.23042982431296	Control
No subcategory	Polyhydroxybutyrate metabolism	Acetoacetyl-CoA reductase (EC 1.1.1.36)	Brevundimonas sp. strain BAL450	1329.8977727064469	254.16365769196926	Exponential
No subcategory	Polyhydroxybutyrate metabolism	Acetoacetyl-CoA reductase (EC 1.1.1.36)	Brevundimonas sp. strain BAL450	1373.93103702573	194.26399811803165	Stationary
No subcategory	Polyhydroxybutyrate metabolism	Acetoacetyl-CoA synthetase (EC 6.2.1.16)	Brevundimonas sp. strain BAL450	206.20515008994113	42.491963357625444	Control
No subcategory	Polyhydroxybutyrate metabolism	Acetoacetyl-CoA synthetase (EC 6.2.1.16)	Brevundimonas sp. strain BAL450	270.5811227102524	37.74161816153295	Exponential
No subcategory	Polyhydroxybutyrate metabolism	Acetoacetyl-CoA synthetase (EC 6.2.1.16)	Brevundimonas sp. strain BAL450	175.99127395294914	82.35968498571656	Stationary
No subcategory	Polyhydroxybutyrate metabolism	Acetyl-CoA acetyltransferase (EC 2.3.1.9)	Brevundimonas sp. strain BAL450	614.7190126191192	577.6677296364347	Control
No subcategory	Polyhydroxybutyrate metabolism	Acetyl-CoA acetyltransferase (EC 2.3.1.9)	Brevundimonas sp. strain BAL450	595.7231108602514	587.1877726193134	Exponential
No subcategory	Polyhydroxybutyrate metabolism	Acetyl-CoA acetyltransferase (EC 2.3.1.9)	Brevundimonas sp. strain BAL450	473.5984245707738	394.93363217157827	Stationary
No subcategory	Polyhydroxybutyrate metabolism	D-beta-hydroxybutyrate dehydrogenase (EC 1.1.1.30)	Brevundimonas sp. strain BAL450	475.36902468664806	61.873613988398084	Control
No subcategory	Polyhydroxybutyrate metabolism	D-beta-hydroxybutyrate dehydrogenase (EC 1.1.1.30)	Brevundimonas sp. strain BAL450	456.91109251481873	16.47198723904249	Exponential
No subcategory	Polyhydroxybutyrate metabolism	D-beta-hydroxybutyrate dehydrogenase (EC 1.1.1.30)	Brevundimonas sp. strain BAL450	485.29017285649286	149.80946641538367	Stationary
No subcategory	Polyhydroxybutyrate metabolism	Enoyl-CoA hydratase (EC 4.2.1.17)	Brevundimonas sp. strain BAL450	155.3431855164309	67.82462658756704	Control
No subcategory	Polyhydroxybutyrate metabolism	Enoyl-CoA hydratase (EC 4.2.1.17)	Brevundimonas sp. strain BAL450	144.43522847667828	55.85366379102585	Exponential
No subcategory	Polyhydroxybutyrate metabolism	Enoyl-CoA hydratase (EC 4.2.1.17)	Brevundimonas sp. strain BAL450	160.92186777763843	82.97838724121146	Stationary
No subcategory	Polyhydroxybutyrate metabolism	Polyhydroxyalkanoic acid synthase	Brevundimonas sp. strain BAL450	419.1289878220564	93.33706329784582	Control
No subcategory	Polyhydroxybutyrate metabolism	Polyhydroxyalkanoic acid synthase	Brevundimonas sp. strain BAL450	482.48930118301286	121.00905963911268	Exponential
No subcategory	Polyhydroxybutyrate metabolism	Polyhydroxyalkanoic acid synthase	Brevundimonas sp. strain BAL450	501.2852768690336	114.36881909988843	Stationary
Phospholipids	Glycerolipid and Glycerophospholipid	1-acyl-sn-glycerol-3-phosphate acyltransferase (EC 2.3.1.51)	Brevundimonas sp. strain BAL450	37.79064238699981	14.277004354963948	Control
Phospholipids	Glycerolipid and Glycerophospholipid	1-acyl-sn-glycerol-3-phosphate acyltransferase (EC 2.3.1.51)	Brevundimonas sp. strain BAL450	62.100752660376756	19.73048406940069	Exponential
Phospholipids	Glycerolipid and Glycerophospholipid	1-acyl-sn-glycerol-3-phosphate acyltransferase (EC 2.3.1.51)	Brevundimonas sp. strain BAL450	86.61458773591899	65.99294881670698	Stationary
Phospholipids	Glycerolipid and Glycerophospholipid	Acyl carrier protein	Brevundimonas sp. strain BAL450	1065.6608645390584	146.7767917234738	Control
Phospholipids	Glycerolipid and Glycerophospholipid	Acyl carrier protein	Brevundimonas sp. strain BAL450	1157.68193398831	315.0489269211836	Exponential
Phospholipids	Glycerolipid and Glycerophospholipid	Acyl carrier protein	Brevundimonas sp. strain BAL450	1562.7232825615774	313.0367334681648	Stationary
Phospholipids	Glycerolipid and Glycerophospholipid	Acyl-phosphate:glycerol-3-phosphate O-acyltransferase PlsY	Brevundimonas sp. strain BAL450	104.25288183432812	36.99289076463049	Control
Phospholipids	Glycerolipid and Glycerophospholipid	Acyl-phosphate:glycerol-3-phosphate O-acyltransferase PlsY	Brevundimonas sp. strain BAL450	69.76045762445315	23.55394361207583	Exponential
Phospholipids	Glycerolipid and Glycerophospholipid	Acyl-phosphate:glycerol-3-phosphate O-acyltransferase PlsY	Brevundimonas sp. strain BAL450	94.10156432766007	51.00023450660428	Stationary
Phospholipids	Glycerolipid and Glycerophospholipid	Alcohol dehydrogenase (EC 1.1.1.1)	Brevundimonas sp. strain BAL450	178.39401161022937	138.81304478915828	Control
Phospholipids	Glycerolipid and Glycerophospholipid	Alcohol dehydrogenase (EC 1.1.1.1)	Brevundimonas sp. strain BAL450	266.12810277838014	164.65863893464748	Exponential
Phospholipids	Glycerolipid and Glycerophospholipid	Alcohol dehydrogenase (EC 1.1.1.1)	Brevundimonas sp. strain BAL450	144.82165681170906	139.0507329265612	Stationary
Phospholipids	Glycerolipid and Glycerophospholipid	Aldehyde dehydrogenase B (EC 1.2.1.22)	Brevundimonas sp. strain BAL450	182.909305702615	69.65108595317093	Control
Phospholipids	Glycerolipid and Glycerophospholipid	Aldehyde dehydrogenase B (EC 1.2.1.22)	Brevundimonas sp. strain BAL450	195.94898816518364	86.53614344482234	Exponential
Phospholipids	Glycerolipid and Glycerophospholipid	Aldehyde dehydrogenase B (EC 1.2.1.22)	Brevundimonas sp. strain BAL450	186.65692594528423	74.27076311783111	Stationary
Phospholipids	Glycerolipid and Glycerophospholipid	CDP-diacylglycerol--glycerol-3-phosphate 3-phosphatidyltransferase (EC 2.7.8.5)	Brevundimonas sp. strain BAL450	29.763401470853648	17.86237514157639	Control
Phospholipids	Glycerolipid and Glycerophospholipid	CDP-diacylglycerol--glycerol-3-phosphate 3-phosphatidyltransferase (EC 2.7.8.5)	Brevundimonas sp. strain BAL450	32.385629493260694	18.08687999564552	Exponential
Phospholipids	Glycerolipid and Glycerophospholipid	CDP-diacylglycerol--glycerol-3-phosphate 3-phosphatidyltransferase (EC 2.7.8.5)	Brevundimonas sp. strain BAL450	74.15915807357914	3.6136855171095945	Stationary
Phospholipids	Glycerolipid and Glycerophospholipid	Glycerol kinase (EC 2.7.1.30)	Brevundimonas sp. strain BAL450	46.09093362714896	22.49722090037021	Control
Phospholipids	Glycerolipid and Glycerophospholipid	Glycerol kinase (EC 2.7.1.30)	Brevundimonas sp. strain BAL450	84.34763722313765	30.302457795715085	Exponential
Phospholipids	Glycerolipid and Glycerophospholipid	Glycerol kinase (EC 2.7.1.30)	Brevundimonas sp. strain BAL450	56.417060406550526	44.85887133566123	Stationary
Phospholipids	Glycerolipid and Glycerophospholipid	Glycerol-3-phosphate dehydrogenase [NAD(P)+] (EC 1.1.1.94)	Brevundimonas sp. strain BAL450	49.473835744467586	35.63223071489286	Control
Phospholipids	Glycerolipid and Glycerophospholipid	Glycerol-3-phosphate dehydrogenase [NAD(P)+] (EC 1.1.1.94)	Brevundimonas sp. strain BAL450	43.936249426982634	4.333818305629119	Exponential
Phospholipids	Glycerolipid and Glycerophospholipid	Glycerol-3-phosphate dehydrogenase [NAD(P)+] (EC 1.1.1.94)	Brevundimonas sp. strain BAL450	35.801948269677666	NA	Stationary
Phospholipids	Glycerolipid and Glycerophospholipid	Phosphate:acyl-ACP acyltransferase PlsX	Brevundimonas sp. strain BAL450	85.09766719515495	15.274844756739618	Control
Phospholipids	Glycerolipid and Glycerophospholipid	Phosphate:acyl-ACP acyltransferase PlsX	Brevundimonas sp. strain BAL450	69.67983855847645	41.214924301951996	Exponential
Phospholipids	Glycerolipid and Glycerophospholipid	Phosphate:acyl-ACP acyltransferase PlsX	Brevundimonas sp. strain BAL450	93.45955045551432	79.30137639197514	Stationary
Phospholipids	Glycerolipid and Glycerophospholipid	Phosphatidate cytidylyltransferase (EC 2.7.7.41)	Brevundimonas sp. strain BAL450	33.359047500553324	24.662626256179028	Control
Phospholipids	Glycerolipid and Glycerophospholipid	Phosphatidate cytidylyltransferase (EC 2.7.7.41)	Brevundimonas sp. strain BAL450	62.23383373023544	24.208265457227295	Exponential
Phospholipids	Glycerolipid and Glycerophospholipid	Phosphatidate cytidylyltransferase (EC 2.7.7.41)	Brevundimonas sp. strain BAL450	36.70613710756782	1.4320324718991366	Stationary
Triacylglycerols	Triacylglycerol metabolism	Lysophospholipase (EC 3.1.1.5)	Polaribacter sp. strain BAL334	158.48819189956822	107.94890755727323	Control
Triacylglycerols	Triacylglycerol metabolism	Lysophospholipase (EC 3.1.1.5)	Polaribacter sp. strain BAL334	141.9025206050395	76.40819556302239	Exponential
Triacylglycerols	Triacylglycerol metabolism	Lysophospholipase (EC 3.1.1.5)	Polaribacter sp. strain BAL334	170.97998512055122	114.60617577367908	Stationary
Triacylglycerols	Triacylglycerol metabolism	Monoglyceride lipase (EC 3.1.1.23)	Polaribacter sp. strain BAL334	158.48819189956822	107.94890755727323	Control
Triacylglycerols	Triacylglycerol metabolism	Monoglyceride lipase (EC 3.1.1.23)	Polaribacter sp. strain BAL334	141.9025206050395	76.40819556302239	Exponential
Triacylglycerols	Triacylglycerol metabolism	Monoglyceride lipase (EC 3.1.1.23)	Polaribacter sp. strain BAL334	170.97998512055122	114.60617577367907	Stationary
Triacylglycerols	Triacylglycerol metabolism	Lysophospholipase (EC 3.1.1.5)	Brevundimonas sp. strain BAL450	14.63040467486589	12.615598463365995	Control
Triacylglycerols	Triacylglycerol metabolism	Lysophospholipase (EC 3.1.1.5)	Brevundimonas sp. strain BAL451	27.44933809786949	8.40910600482097	Exponential
Triacylglycerols	Triacylglycerol metabolism	Lysophospholipase (EC 3.1.1.5)	Brevundimonas sp. strain BAL452	25.14559628023035	18.6840430260075	Stationary
Triacylglycerols	Triacylglycerol metabolism	Lysophospholipase L2 (EC 3.1.1.5)	Brevundimonas sp. strain BAL453	53.34253209817026	7.413340486347432	Control
Triacylglycerols	Triacylglycerol metabolism	Lysophospholipase L2 (EC 3.1.1.5)	Brevundimonas sp. strain BAL454	73.33230321184075	16.462101194681523	Exponential
Triacylglycerols	Triacylglycerol metabolism	Lysophospholipase L2 (EC 3.1.1.5)	Brevundimonas sp. strain BAL455	24.488236402761505	12.049209809511348	Stationary
