# Supplementary material for: Divergent gene expression responses in two Baltic Sea heterotrophic model bacteria to dinoflagellate dissolved organic matter
Source: PLoS One. 2022 Nov 17;17(11):e0243406. doi: 10.1371/journal.pone.0243406 (PMC9671461; doi:10.1371/journal.pone.0243406)
Supplement: S2 Table — Expressed genes were determined to be significantly more (denoted “up”) or less (denoted “down”) abundant in the transcriptomes of the DOM-enriched samples compared to controls, using EdgeR statistical analysis. Contrast indicates whether the gene occurs only in DOM from exponential phase (i.e. Exp-Con) or only in the stationary phase (i.e. Sta-Con) or is in both (i.e. shared genes). Note that a gene can occur in more than one SEED category. (XLSX) [file pone.0243406.s002.xlsx]

## Sheet: Sign_tables_2021-01-20
Feature	Isolate	SEED_Category	Role	Contrast	Contrast where unique or shared	logFC	logCPM	Regulation
fig|6666666.325780.peg.1184	Brevundimonas sp. strain BAL450	Phosphorus Metabolism	Phosphate ABC transporter, periplasmic phosphate-binding protein PstS (TC 3.A.1.7.1)	BAL450ProSta-Con	Sta-Con	-1.44555	10.3984	Down
fig|6666666.325780.peg.1232	Brevundimonas sp. strain BAL450	Not in SEED	Wall associated protein	BAL450ProSta-Con	Sta-Con	1.16383	11.6562	Up
fig|6666666.325780.peg.125	Brevundimonas sp. strain BAL450	Not in SEED	hypothetical protein	BAL450ProSta-Con	Sta-Con	-1.54567	7.64538	Down
fig|6666666.325780.peg.1250	Brevundimonas sp. strain BAL450	Not in SEED	Excinuclease ABC 2C C subunit-like	BAL450ProExp-Con	Exp-Con	-1.67843	6.87067	Down
fig|6666666.325780.peg.1313	Brevundimonas sp. strain BAL450	Not in SEED	hypothetical protein	BAL450ProSta-Con	Sta-Con	1.8786	10.548	Up
fig|6666666.325780.peg.1541	Brevundimonas sp. strain BAL450	Protein Metabolism	SSU ribosomal protein S21p	BAL450ProSta-Con	Sta-Con	1.29505	8.55938	Up
fig|6666666.325780.peg.1541	Brevundimonas sp. strain BAL450	Cell Division and Cell Cycle	SSU ribosomal protein S21p	BAL450ProSta-Con	Sta-Con	1.29505	8.55938	Up
fig|6666666.325780.peg.166	Brevundimonas sp. strain BAL450	Not in SEED	hypothetical protein	BAL450ProSta-Con	Sta-Con	1.1451	9.93443	Up
fig|6666666.325780.peg.1799	Brevundimonas sp. strain BAL450	Cofactors, Vitamins, Prosthetic Groups, Pigments	Cell division protein FtsH (EC 3.4.24.-)	BAL450ProSta-Con	Sta-Con	1.6394	7.51075	Up
fig|6666666.325780.peg.1838	Brevundimonas sp. strain BAL450	Membrane Transport	TonB-dependent receptor	BAL450ProSta-Con	Shared genes	0.999608	10.0514	Up
fig|6666666.325780.peg.1838	Brevundimonas sp. strain BAL450	Membrane Transport	TonB-dependent receptor	BAL450ProExp-Con	Shared genes	1.46074	10.0514	Up
fig|6666666.325780.peg.1937	Brevundimonas sp. strain BAL450	Membrane Transport	Flp pilus assembly protein, pilin Flp	BAL450ProSta-Con	Sta-Con	1.77917	11.8905	Up
fig|6666666.325780.peg.1999	Brevundimonas sp. strain BAL450	Nitrogen Metabolism	Nitrogen regulatory protein P-II	BAL450ProSta-Con	Sta-Con	1.57171	7.60078	Up
fig|6666666.325780.peg.2070	Brevundimonas sp. strain BAL450	Not in SEED	hypothetical protein	BAL450ProSta-Con	Sta-Con	1.49592	7.27694	Up
fig|6666666.325780.peg.2094	Brevundimonas sp. strain BAL450	Motility and Chemotaxis	Chemotaxis protein CheV (EC 2.7.3.-)	BAL450ProSta-Con	Sta-Con	2.10055	7.67561	Up
fig|6666666.325780.peg.2295	Brevundimonas sp. strain BAL450	DNA Metabolism	RecA protein	BAL450ProSta-Con	Sta-Con	-0.590216	12.7201	Down
fig|6666666.325780.peg.2310	Brevundimonas sp. strain BAL450	Not in SEED	Two-component cell cycle transcriptional regulator ctrA 2C winged helix family	BAL450ProSta-Con	Sta-Con	0.683802	12.1538	Up
fig|6666666.325780.peg.2424	Brevundimonas sp. strain BAL450	Not in SEED	hypothetical protein	BAL450ProSta-Con	Sta-Con	2.17998	6.21946	Up
fig|6666666.325780.peg.2615	Brevundimonas sp. strain BAL450	Not in SEED	hypothetical protein	BAL450ProSta-Con	Sta-Con	1.1663	9.50872	Up
fig|6666666.325780.peg.2646	Brevundimonas sp. strain BAL450	Not in SEED	hypothetical protein	BAL450ProSta-Con	Sta-Con	-3.0213	6.18863	Down
fig|6666666.325780.peg.2735	Brevundimonas sp. strain BAL450	Not in SEED	major tail protein 2C putative	BAL450ProSta-Con	Sta-Con	-1.67725	8.31848	Down
fig|6666666.325780.peg.2739	Brevundimonas sp. strain BAL450	Not in SEED	Phage protein	BAL450ProSta-Con	Sta-Con	-1.63209	7.03308	Down
fig|6666666.325780.peg.2742	Brevundimonas sp. strain BAL450	Not in SEED	Phage protein	BAL450ProSta-Con	Sta-Con	-1.5322	7.94278	Down
fig|6666666.325780.peg.2743	Brevundimonas sp. strain BAL450	Not in SEED	Phage protein	BAL450ProSta-Con	Sta-Con	-1.0868	10.0829	Down
fig|6666666.325780.peg.2774	Brevundimonas sp. strain BAL450	Not in SEED	hypothetical protein	BAL450ProExp-Con	Exp-Con	-0.911595	12.2318	Down
fig|6666666.325780.peg.2776	Brevundimonas sp. strain BAL450	Not in SEED	hypothetical protein	BAL450ProSta-Con	Sta-Con	-1.29776	7.20471	Down
fig|6666666.325780.peg.2778	Brevundimonas sp. strain BAL450	Not in SEED	hypothetical protein	BAL450ProSta-Con	Sta-Con	-1.17855	8.46914	Down
fig|6666666.325780.peg.2824	Brevundimonas sp. strain BAL450	Membrane Transport	N-acetylglucosamine-regulated TonB-dependent outer membrane receptor	BAL450ProExp-Con	Exp-Con	1.23494	9.01193	Up
fig|6666666.325780.peg.2824	Brevundimonas sp. strain BAL450	Carbohydrates	N-acetylglucosamine-regulated TonB-dependent outer membrane receptor	BAL450ProExp-Con	Exp-Con	1.23494	9.01193	Up
fig|6666666.325780.peg.2829	Brevundimonas sp. strain BAL450	Membrane Transport	TonB-dependent receptor	BAL450ProSta-Con	Shared genes	3.94517	8.25897	Up
fig|6666666.325780.peg.2829	Brevundimonas sp. strain BAL450	Membrane Transport	TonB-dependent receptor	BAL450ProExp-Con	Shared genes	3.36728	8.25897	Up
fig|6666666.325780.peg.2880	Brevundimonas sp. strain BAL450	Not in SEED	hypothetical protein	BAL450ProSta-Con	Sta-Con	1.60325	7.73361	Up
fig|6666666.325780.peg.2936	Brevundimonas sp. strain BAL450	Not in SEED	hypothetical protein	BAL450ProSta-Con	Sta-Con	1.06734	8.44994	Up
fig|6666666.325780.peg.3000	Brevundimonas sp. strain BAL450	Not in SEED	Predicted sodium-dependent galactose transporter	BAL450ProSta-Con	Sta-Con	1.57732	7.30152	Up
fig|6666666.325780.peg.34	Brevundimonas sp. strain BAL450	Not in SEED	hypothetical protein	BAL450ProSta-Con	Sta-Con	0.964406	9.41418	Up
fig|6666666.325780.peg.648	Brevundimonas sp. strain BAL450	Miscellaneous	Putative oxidoreductase YncB	BAL450ProSta-Con	Sta-Con	1.45796	9.84645	Up
fig|6666666.325780.peg.648	Brevundimonas sp. strain BAL450	Respiration	Putative oxidoreductase YncB	BAL450ProSta-Con	Sta-Con	1.45796	9.84645	Up
fig|6666666.325780.peg.65	Brevundimonas sp. strain BAL450	Not in SEED	hypothetical protein	BAL450ProSta-Con	Sta-Con	2.20038	8.10199	Up
fig|6666666.325780.peg.727	Brevundimonas sp. strain BAL450	Not in SEED	Beta-glucosidase (EC 3.2.1.21)	BAL450ProExp-Con	Exp-Con	2.19473	7.1287	Up
fig|6666666.325780.peg.862	Brevundimonas sp. strain BAL450	Motility and Chemotaxis	Flagellin protein FlaA	BAL450ProSta-Con	Sta-Con	1.03124	14.7532	Up
fig|6666666.325780.peg.924	Brevundimonas sp. strain BAL450	Membrane Transport	Ferric siderophore transport system, periplasmic binding protein TonB	BAL450ProSta-Con	Sta-Con	1.21081	10.7402	Up
fig|6666666.325780.peg.962	Brevundimonas sp. strain BAL450	Not in SEED	hypothetical protein	BAL450ProSta-Con	Sta-Con	1.30597	7.99546	Up
fig|6666666.325781.peg.1050	Polaribacter sp. strain BAL334	Phosphorus Metabolism	Exopolyphosphatase (EC 3.6.1.11)	BAL334ProExp-Con	Exp-Con	1.71275	5.99439	Up
fig|6666666.325781.peg.1191	Polaribacter sp. strain BAL334	Protein Metabolism	Prolyl endopeptidase (EC 3.4.21.26)	BAL334ProExp-Con	Exp-Con	-0.975441	10.076	Down
fig|6666666.325781.peg.1245	Polaribacter sp. strain BAL334	Not in SEED	hypothetical protein	BAL334ProExp-Con	Exp-Con	-1.28879	7.37434	Down
fig|6666666.325781.peg.1265	Polaribacter sp. strain BAL334	Not in SEED	Glucose-methanol-choline (GMC) oxidoreductase:NAD binding site	BAL334ProExp-Con	Exp-Con	3.0076	5.26853	Up
fig|6666666.325781.peg.1267	Polaribacter sp. strain BAL334	Not in SEED	Glycosyl transferase 2C group 2 family protein	BAL334ProExp-Con	Exp-Con	2.81196	5.01241	Up
fig|6666666.325781.peg.1268	Polaribacter sp. strain BAL334	Carbohydrates	Galactoside O-acetyltransferase (EC 2.3.1.18)	BAL334ProExp-Con	Exp-Con	2.27306	5.30378	Up
fig|6666666.325781.peg.1273	Polaribacter sp. strain BAL334	Not in SEED	Biotin carboxylase (EC 6.3.4.14)	BAL334ProSta-Con	Shared genes	2.45523	5.9825	Up
fig|6666666.325781.peg.1273	Polaribacter sp. strain BAL334	Not in SEED	Biotin carboxylase (EC 6.3.4.14)	BAL334ProExp-Con	Shared genes	2.51215	5.9825	Up
fig|6666666.325781.peg.1276	Polaribacter sp. strain BAL334	Not in SEED	Tyrosine-protein kinase Wzc (EC 2.7.10.2)	BAL334ProExp-Con	Exp-Con	1.55662	6.96558	Up
fig|6666666.325781.peg.1278	Polaribacter sp. strain BAL334	Not in SEED	Undecaprenyl-phosphate galactosephosphotransferase (EC 2.7.8.6)	BAL334ProExp-Con	Exp-Con	1.00533	7.53926	Up
fig|6666666.325781.peg.1306	Polaribacter sp. strain BAL334	Not in SEED	NifU-like domain protein	BAL334ProSta-Con	Shared genes	3.45239	5.27774	Up
fig|6666666.325781.peg.1306	Polaribacter sp. strain BAL334	Not in SEED	NifU-like domain protein	BAL334ProExp-Con	Shared genes	2.72368	5.27774	Up
fig|6666666.325781.peg.132	Polaribacter sp. strain BAL334	Not in SEED	hypothetical protein	BAL334ProExp-Con	Exp-Con	6.33423	4.62666	Up
fig|6666666.325781.peg.1357	Polaribacter sp. strain BAL334	Photosynthesis	Proteorhodopsin	BAL334ProExp-Con	Exp-Con	-0.769408	11.0723	Down
fig|6666666.325781.peg.1361	Polaribacter sp. strain BAL334	Not in SEED	hypothetical protein	BAL334ProExp-Con	Exp-Con	-1.23593	6.76336	Down
fig|6666666.325781.peg.1362	Polaribacter sp. strain BAL334	Not in SEED	hypothetical protein	BAL334ProExp-Con	Exp-Con	-1.08382	10.8782	Down
fig|6666666.325781.peg.1363	Polaribacter sp. strain BAL334	Not in SEED	hypothetical protein	BAL334ProExp-Con	Exp-Con	-0.792149	10.076	Down
fig|6666666.325781.peg.1424	Polaribacter sp. strain BAL334	Photosynthesis	Phytoene dehydrogenase (EC 1.14.99.-)	BAL334ProExp-Con	Exp-Con	-0.872576	9.59129	Down
fig|6666666.325781.peg.1424	Polaribacter sp. strain BAL334	Fatty Acids, Lipids, and Isoprenoids	Phytoene dehydrogenase (EC 1.14.99.-)	BAL334ProExp-Con	Exp-Con	-0.872576	9.59129	Down
fig|6666666.325781.peg.1430	Polaribacter sp. strain BAL334	Fatty Acids, Lipids, and Isoprenoids	Lycopene cyclase	BAL334ProSta-Con	Shared genes	2.83253	5.84512	Up
fig|6666666.325781.peg.1430	Polaribacter sp. strain BAL334	Fatty Acids, Lipids, and Isoprenoids	Lycopene cyclase	BAL334ProExp-Con	Shared genes	2.78406	5.84512	Up
fig|6666666.325781.peg.1444	Polaribacter sp. strain BAL334	Not in SEED	putative two-component system sensor protein histidine kinase	BAL334ProExp-Con	Exp-Con	1.5063	6.14471	Up
fig|6666666.325781.peg.1456	Polaribacter sp. strain BAL334	DNA Metabolism	Type I restriction-modification system, specificity subunit S (EC 3.1.21.3)	BAL334ProExp-Con	Exp-Con	1.9121	5.88954	Up
fig|6666666.325781.peg.1459	Polaribacter sp. strain BAL334	DNA Metabolism	Type I restriction-modification system, restriction subunit R (EC 3.1.21.3)	BAL334ProExp-Con	Exp-Con	0.813236	8.61873	Up
fig|6666666.325781.peg.147	Polaribacter sp. strain BAL334	Carbohydrates	2-oxoglutarate dehydrogenase E1 component (EC 1.2.4.2)	BAL334ProExp-Con	Exp-Con	1.38304	6.61278	Up
fig|6666666.325781.peg.1478	Polaribacter sp. strain BAL334	Not in SEED	Acyl-[acyl-carrier-protein]--UDP-N-acetylglucosamine O-acyltransferase (EC 2.3.1.129)	BAL334ProExp-Con	Exp-Con	1.5401	6.19946	Up
fig|6666666.325781.peg.1516	Polaribacter sp. strain BAL334	Amino Acids and Derivatives	Histidinol dehydrogenase (EC 1.1.1.23)	BAL334ProExp-Con	Exp-Con	-0.935605	8.19757	Down
fig|6666666.325781.peg.1572	Polaribacter sp. strain BAL334	Nucleosides and Nucleotides	Purine nucleoside phosphorylase (EC 2.4.2.1)	BAL334ProExp-Con	Exp-Con	4.68823	4.59617	Up
fig|6666666.325781.peg.1572	Polaribacter sp. strain BAL334	Carbohydrates	Purine nucleoside phosphorylase (EC 2.4.2.1)	BAL334ProExp-Con	Exp-Con	4.68823	4.59617	Up
fig|6666666.325781.peg.1579	Polaribacter sp. strain BAL334	Not in SEED	hypothetical protein	BAL334ProExp-Con	Exp-Con	-1.10368	10.2613	Down
fig|6666666.325781.peg.1583	Polaribacter sp. strain BAL334	Cell Wall and Capsule	UDP-N-acetylglucosamine 1-carboxyvinyltransferase (EC 2.5.1.7)	BAL334ProExp-Con	Exp-Con	1.49767	6.57058	Up
fig|6666666.325781.peg.1584	Polaribacter sp. strain BAL334	Not in SEED	FIG00930264: hypothetical protein	BAL334ProExp-Con	Exp-Con	1.8147	5.84041	Up
fig|6666666.325781.peg.1585	Polaribacter sp. strain BAL334	DNA Metabolism	ATP-dependent DNA helicase UvrD/PcrA	BAL334ProExp-Con	Exp-Con	1.83108	5.88473	Up
fig|6666666.325781.peg.1590	Polaribacter sp. strain BAL334	Virulence, Disease and Defense	Topoisomerase IV subunit A (EC 5.99.1.-)	BAL334ProExp-Con	Exp-Con	1.48828	6.6664	Up
fig|6666666.325781.peg.1590	Polaribacter sp. strain BAL334	DNA Metabolism	Topoisomerase IV subunit A (EC 5.99.1.-)	BAL334ProExp-Con	Exp-Con	1.48828	6.6664	Up
fig|6666666.325781.peg.1647	Polaribacter sp. strain BAL334	Not in SEED	transcriptional regulator	BAL334ProExp-Con	Exp-Con	2.23901	5.38537	Up
fig|6666666.325781.peg.1650	Polaribacter sp. strain BAL334	Not in SEED	1-acyl-sn-glycerol-3-phosphate acyltransferase (EC 2.3.1.51)	BAL334ProExp-Con	Exp-Con	1.27034	6.60758	Up
fig|6666666.325781.peg.1654	Polaribacter sp. strain BAL334	Not in SEED	alpha/beta hydrolase fold	BAL334ProSta-Con	Shared genes	4.02343	7.50524	Up
fig|6666666.325781.peg.1654	Polaribacter sp. strain BAL334	Not in SEED	alpha/beta hydrolase fold	BAL334ProExp-Con	Shared genes	4.28603	7.50524	Up
fig|6666666.325781.peg.1655	Polaribacter sp. strain BAL334	Not in SEED	Hydrolase 2C alpha/beta fold family	BAL334ProSta-Con	Shared genes	4.61478	8.20025	Up
fig|6666666.325781.peg.1655	Polaribacter sp. strain BAL334	Not in SEED	Hydrolase 2C alpha/beta fold family	BAL334ProExp-Con	Shared genes	4.62496	8.20025	Up
fig|6666666.325781.peg.1725	Polaribacter sp. strain BAL334	Protein Metabolism	ATP-dependent Clp protease ATP-binding subunit ClpX	BAL334ProExp-Con	Exp-Con	1.52619	6.05576	Up
fig|6666666.325781.peg.173	Polaribacter sp. strain BAL334	Respiration	Na(+)-translocating NADH-quinone reductase subunit F (EC 1.6.5.-)	BAL334ProExp-Con	Exp-Con	1.25853	6.95948	Up
fig|6666666.325781.peg.174	Polaribacter sp. strain BAL334	Respiration	Na(+)-translocating NADH-quinone reductase subunit E (EC 1.6.5.-)	BAL334ProExp-Con	Exp-Con	2.11209	6.10079	Up
fig|6666666.325781.peg.1759	Polaribacter sp. strain BAL334	Not in SEED	Glycosyltransferase	BAL334ProExp-Con	Exp-Con	1.64103	6.16114	Up
fig|6666666.325781.peg.176	Polaribacter sp. strain BAL334	Respiration	Na(+)-translocating NADH-quinone reductase subunit C (EC 1.6.5.-)	BAL334ProExp-Con	Exp-Con	2.44309	5.41369	Up
fig|6666666.325781.peg.177	Polaribacter sp. strain BAL334	Respiration	Na(+)-translocating NADH-quinone reductase subunit B (EC 1.6.5.-)	BAL334ProExp-Con	Exp-Con	1.72585	6.40463	Up
fig|6666666.325781.peg.1772	Polaribacter sp. strain BAL334	Carbohydrates	SusC, outer membrane protein involved in starch binding	BAL334ProSta-Con	Shared genes	1.80439	6.9818	Up
fig|6666666.325781.peg.1772	Polaribacter sp. strain BAL334	Carbohydrates	SusC, outer membrane protein involved in starch binding	BAL334ProExp-Con	Shared genes	2.21491	6.9818	Up
fig|6666666.325781.peg.1774	Polaribacter sp. strain BAL334	Not in SEED	Sodium/solute symporter	BAL334ProExp-Con	Exp-Con	3.64124	4.92733	Up
fig|6666666.325781.peg.178	Polaribacter sp. strain BAL334	Respiration	Na(+)-translocating NADH-quinone reductase subunit A (EC 1.6.5.-)	BAL334ProSta-Con	Shared genes	1.18482	7.10913	Up
fig|6666666.325781.peg.178	Polaribacter sp. strain BAL334	Respiration	Na(+)-translocating NADH-quinone reductase subunit A (EC 1.6.5.-)	BAL334ProExp-Con	Shared genes	1.57777	7.10913	Up
fig|6666666.325781.peg.1807	Polaribacter sp. strain BAL334	Not in SEED	Linoleoyl-CoA desaturase (EC 1.14.19.3)	BAL334ProExp-Con	Exp-Con	1.48304	6.38305	Up
fig|6666666.325781.peg.1809	Polaribacter sp. strain BAL334	Not in SEED	hypothetical protein	BAL334ProExp-Con	Exp-Con	2.02352	5.46268	Up
fig|6666666.325781.peg.1822	Polaribacter sp. strain BAL334	Not in SEED	Tail-specific protease precursor (EC 3.4.21.102)	BAL334ProExp-Con	Exp-Con	-0.784769	11.9659	Down
fig|6666666.325781.peg.1823	Polaribacter sp. strain BAL334	Not in SEED	hypothetical protein	BAL334ProExp-Con	Exp-Con	-0.924055	7.97797	Down
fig|6666666.325781.peg.1831	Polaribacter sp. strain BAL334	Not in SEED	Dipeptidyl peptidase IV	BAL334ProExp-Con	Exp-Con	0.928925	8.04678	Up
fig|6666666.325781.peg.1832	Polaribacter sp. strain BAL334	Not in SEED	hypothetical protein	BAL334ProExp-Con	Exp-Con	-1.13328	10.2634	Down
fig|6666666.325781.peg.1852	Polaribacter sp. strain BAL334	Cell Wall and Capsule	UDP-glucose 4-epimerase (EC 5.1.3.2)	BAL334ProExp-Con	Exp-Con	1.18273	7.04596	Up
fig|6666666.325781.peg.1852	Polaribacter sp. strain BAL334	Protein Metabolism	UDP-glucose 4-epimerase (EC 5.1.3.2)	BAL334ProExp-Con	Exp-Con	1.18273	7.04596	Up
fig|6666666.325781.peg.1852	Polaribacter sp. strain BAL334	Carbohydrates	UDP-glucose 4-epimerase (EC 5.1.3.2)	BAL334ProExp-Con	Exp-Con	1.18273	7.04596	Up
fig|6666666.325781.peg.1859	Polaribacter sp. strain BAL334	RNA Metabolism	RNA polymerase sigma factor RpoD	BAL334ProSta-Con	Shared genes	0.818902	8.96043	Up
fig|6666666.325781.peg.1859	Polaribacter sp. strain BAL334	Cell Division and Cell Cycle	RNA polymerase sigma factor RpoD	BAL334ProSta-Con	Shared genes	0.818902	8.96043	Up
fig|6666666.325781.peg.1859	Polaribacter sp. strain BAL334	RNA Metabolism	RNA polymerase sigma factor RpoD	BAL334ProExp-Con	Shared genes	0.840562	8.96043	Up
fig|6666666.325781.peg.1859	Polaribacter sp. strain BAL334	Cell Division and Cell Cycle	RNA polymerase sigma factor RpoD	BAL334ProExp-Con	Shared genes	0.840562	8.96043	Up
fig|6666666.325781.peg.1950	Polaribacter sp. strain BAL334	Not in SEED	hypothetical protein	BAL334ProSta-Con	Shared genes	-0.805529	11.1378	Down
fig|6666666.325781.peg.1950	Polaribacter sp. strain BAL334	Not in SEED	hypothetical protein	BAL334ProExp-Con	Shared genes	-1.13689	11.1378	Down
fig|6666666.325781.peg.1957	Polaribacter sp. strain BAL334	Stress Response	Cold shock protein CspA	BAL334ProExp-Con	Exp-Con	1.32964	7.06899	Up
fig|6666666.325781.peg.1958	Polaribacter sp. strain BAL334	Nucleosides and Nucleotides	Ribonucleotide reductase of class Ia (aerobic), beta subunit (EC 1.17.4.1)	BAL334ProExp-Con	Exp-Con	0.969682	7.8084	Up
fig|6666666.325781.peg.2084	Polaribacter sp. strain BAL334	Not in SEED	hypothetical protein	BAL334ProExp-Con	Exp-Con	4.41011	4.66586	Up
fig|6666666.325781.peg.2085	Polaribacter sp. strain BAL334	Not in SEED	Two-component sensor histidine kinase	BAL334ProExp-Con	Exp-Con	3.20826	6.13315	Up
fig|6666666.325781.peg.2086	Polaribacter sp. strain BAL334	Not in SEED	FIG00656238: hypothetical protein	BAL334ProExp-Con	Exp-Con	1.56926	6.85487	Up
fig|6666666.325781.peg.2087	Polaribacter sp. strain BAL334	Not in SEED	Sensory transduction histidine kinase	BAL334ProExp-Con	Exp-Con	1.70153	6.84256	Up
fig|6666666.325781.peg.2116	Polaribacter sp. strain BAL334	Not in SEED	hypothetical protein	BAL334ProExp-Con	Exp-Con	6.19378	4.55834	Up
fig|6666666.325781.peg.2161	Polaribacter sp. strain BAL334	Not in SEED	glycosyl hydrolase 2C family 31	BAL334ProSta-Con	Shared genes	1.25475	7.68691	Up
fig|6666666.325781.peg.2161	Polaribacter sp. strain BAL334	Not in SEED	glycosyl hydrolase 2C family 31	BAL334ProExp-Con	Shared genes	0.984149	7.68691	Up
fig|6666666.325781.peg.2162	Polaribacter sp. strain BAL334	Nucleosides and Nucleotides	Phosphoribosylformylglycinamidine synthase, synthetase subunit (EC 6.3.5.3)	BAL334ProExp-Con	Exp-Con	2.08044	5.6985	Up
fig|6666666.325781.peg.2162	Polaribacter sp. strain BAL334	Nucleosides and Nucleotides	Phosphoribosylformylglycinamidine synthase, glutamine amidotransferase subunit (EC 6.3.5.3)	BAL334ProExp-Con	Exp-Con	2.08044	5.6985	Up
fig|6666666.325781.peg.2185	Polaribacter sp. strain BAL334	Not in SEED	hypothetical protein	BAL334ProExp-Con	Exp-Con	1.33343	6.79581	Up
fig|6666666.325781.peg.222	Polaribacter sp. strain BAL334	RNA Metabolism	Transcription termination protein NusA	BAL334ProExp-Con	Exp-Con	1.26923	7.06959	Up
fig|6666666.325781.peg.2233	Polaribacter sp. strain BAL334	Amino Acids and Derivatives	(R)-citramalate synthase (EC 2.3.1.182)	BAL334ProSta-Con	Shared genes	1.68313	6.83037	Up
fig|6666666.325781.peg.2233	Polaribacter sp. strain BAL334	Amino Acids and Derivatives	(R)-citramalate synthase (EC 2.3.1.182)	BAL334ProExp-Con	Shared genes	1.71475	6.83037	Up
fig|6666666.325781.peg.2259	Polaribacter sp. strain BAL334	Not in SEED	ABC transporter 2C ATP-binding protein	BAL334ProExp-Con	Exp-Con	-0.968933	9.47558	Down
fig|6666666.325781.peg.2266	Polaribacter sp. strain BAL334	Carbohydrates	Acetyl-coenzyme A synthetase (EC 6.2.1.1)	BAL334ProSta-Con	Shared genes	1.03986	8.48934	Up
fig|6666666.325781.peg.2266	Polaribacter sp. strain BAL334	Carbohydrates	Acetyl-coenzyme A synthetase (EC 6.2.1.1)	BAL334ProExp-Con	Shared genes	0.983705	8.48934	Up
fig|6666666.325781.peg.2268	Polaribacter sp. strain BAL334	Stress Response	Serine phosphatase RsbU, regulator of sigma subunit	BAL334ProSta-Con	Shared genes	1.12775	7.54575	Up
fig|6666666.325781.peg.2268	Polaribacter sp. strain BAL334	Stress Response	Serine phosphatase RsbU, regulator of sigma subunit	BAL334ProExp-Con	Shared genes	1.48111	7.54575	Up
fig|6666666.325781.peg.2274	Polaribacter sp. strain BAL334	Carbohydrates	Sensory subunit of low CO2-induced protein complex, putative	BAL334ProExp-Con	Exp-Con	-0.848839	9.41288	Down
fig|6666666.325781.peg.228	Polaribacter sp. strain BAL334	Cofactors, Vitamins, Prosthetic Groups, Pigments	Ketol-acid reductoisomerase (EC 1.1.1.86)	BAL334ProExp-Con	Exp-Con	1.23766	7.11638	Up
fig|6666666.325781.peg.228	Polaribacter sp. strain BAL334	Amino Acids and Derivatives	Ketol-acid reductoisomerase (EC 1.1.1.86)	BAL334ProExp-Con	Exp-Con	1.23766	7.11638	Up
fig|6666666.325781.peg.229	Polaribacter sp. strain BAL334	Amino Acids and Derivatives	Acetolactate synthase small subunit (EC 2.2.1.6)	BAL334ProExp-Con	Exp-Con	1.59538	6.50341	Up
fig|6666666.325781.peg.229	Polaribacter sp. strain BAL334	Carbohydrates	Acetolactate synthase small subunit (EC 2.2.1.6)	BAL334ProExp-Con	Exp-Con	1.59538	6.50341	Up
fig|6666666.325781.peg.2299	Polaribacter sp. strain BAL334	Not in SEED	sodium-solute symporter 2C putative	BAL334ProExp-Con	Exp-Con	3.42611	4.95247	Up
fig|6666666.325781.peg.2300	Polaribacter sp. strain BAL334	Not in SEED	hypothetical protein	BAL334ProExp-Con	Exp-Con	3.0514	6.27745	Up
fig|6666666.325781.peg.231	Polaribacter sp. strain BAL334	Amino Acids and Derivatives	Acetolactate synthase large subunit (EC 2.2.1.6)	BAL334ProSta-Con	Shared genes	1.55967	7.68476	Up
fig|6666666.325781.peg.231	Polaribacter sp. strain BAL334	Carbohydrates	Acetolactate synthase large subunit (EC 2.2.1.6)	BAL334ProSta-Con	Shared genes	1.55967	7.68476	Up
fig|6666666.325781.peg.231	Polaribacter sp. strain BAL334	Amino Acids and Derivatives	Acetolactate synthase large subunit (EC 2.2.1.6)	BAL334ProExp-Con	Shared genes	1.51348	7.68476	Up
fig|6666666.325781.peg.231	Polaribacter sp. strain BAL334	Carbohydrates	Acetolactate synthase large subunit (EC 2.2.1.6)	BAL334ProExp-Con	Shared genes	1.51348	7.68476	Up
fig|6666666.325781.peg.232	Polaribacter sp. strain BAL334	Amino Acids and Derivatives	Dihydroxy-acid dehydratase (EC 4.2.1.9)	BAL334ProSta-Con	Shared genes	1.68547	7.76389	Up
fig|6666666.325781.peg.232	Polaribacter sp. strain BAL334	Amino Acids and Derivatives	Dihydroxy-acid dehydratase (EC 4.2.1.9)	BAL334ProExp-Con	Shared genes	1.49599	7.76389	Up
fig|6666666.325781.peg.233	Polaribacter sp. strain BAL334	Amino Acids and Derivatives	3-isopropylmalate dehydrogenase (EC 1.1.1.85)	BAL334ProExp-Con	Exp-Con	2.03696	6.36406	Up
fig|6666666.325781.peg.234	Polaribacter sp. strain BAL334	Amino Acids and Derivatives	2-isopropylmalate synthase (EC 2.3.3.13)	BAL334ProSta-Con	Sta-Con	0.890966	8.53855	Up
fig|6666666.325781.peg.2385	Polaribacter sp. strain BAL334	DNA Metabolism	Type I restriction-modification system, restriction subunit R (EC 3.1.21.3)	BAL334ProExp-Con	Exp-Con	1.50479	7.08304	Up
fig|6666666.325781.peg.2396	Polaribacter sp. strain BAL334	Not in SEED	diguanylate cyclase/phosphodiesterase (GGDEF & EAL domains) with PAS/PAC sensor(s)	BAL334ProExp-Con	Exp-Con	1.38946	7.59844	Up
fig|6666666.325781.peg.2414	Polaribacter sp. strain BAL334	Carbohydrates	Hypothetical transmembrane protein coupled to NADH-ubiquinone oxidoreductase chain 5 homolog	BAL334ProSta-Con	Shared genes	1.15901	8.86562	Up
fig|6666666.325781.peg.2414	Polaribacter sp. strain BAL334	Carbohydrates	Hypothetical transmembrane protein coupled to NADH-ubiquinone oxidoreductase chain 5 homolog	BAL334ProExp-Con	Shared genes	1.93662	8.86562	Up
fig|6666666.325781.peg.2415	Polaribacter sp. strain BAL334	Not in SEED	NADH dehydrogenase 2C subunit 5	BAL334ProExp-Con	Exp-Con	2.23012	7.24628	Up
fig|6666666.325781.peg.245	Polaribacter sp. strain BAL334	DNA Metabolism	Type III restriction-modification system methylation subunit (EC 2.1.1.72)	BAL334ProExp-Con	Exp-Con	1.67993	6.31279	Up
fig|6666666.325781.peg.2457	Polaribacter sp. strain BAL334	DNA Metabolism	DNA-binding protein HU-beta	BAL334ProExp-Con	Exp-Con	1.57949	6.89924	Up
fig|6666666.325781.peg.246	Polaribacter sp. strain BAL334	Not in SEED	FIG00647261: hypothetical protein	BAL334ProExp-Con	Exp-Con	1.96063	6.2931	Up
fig|6666666.325781.peg.2478	Polaribacter sp. strain BAL334	Not in SEED	FIG00930636: hypothetical protein	BAL334ProExp-Con	Exp-Con	2.10239	5.9195	Up
fig|6666666.325781.peg.2479	Polaribacter sp. strain BAL334	Not in SEED	Pullulanase	BAL334ProSta-Con	Shared genes	1.98139	10.0991	Up
fig|6666666.325781.peg.2479	Polaribacter sp. strain BAL334	Not in SEED	Pullulanase	BAL334ProExp-Con	Shared genes	2.11761	10.0991	Up
fig|6666666.325781.peg.2480	Polaribacter sp. strain BAL334	Carbohydrates	1,4-alpha-glucan branching enzyme (EC 2.4.1.18)	BAL334ProSta-Con	Shared genes	1.75546	9.49652	Up
fig|6666666.325781.peg.2480	Polaribacter sp. strain BAL334	Carbohydrates	1,4-alpha-glucan branching enzyme (EC 2.4.1.18)	BAL334ProExp-Con	Shared genes	2.13648	9.49652	Up
fig|6666666.325781.peg.2484	Polaribacter sp. strain BAL334	Carbohydrates	SusC, outer membrane protein involved in starch binding	BAL334ProSta-Con	Sta-Con	0.699456	11.7612	Up
fig|6666666.325781.peg.2486	Polaribacter sp. strain BAL334	Not in SEED	Predicted maltose transporter MalT	BAL334ProSta-Con	Shared genes	1.19077	9.93814	Up
fig|6666666.325781.peg.2486	Polaribacter sp. strain BAL334	Not in SEED	Predicted maltose transporter MalT	BAL334ProExp-Con	Shared genes	0.803978	9.93814	Up
fig|6666666.325781.peg.2487	Polaribacter sp. strain BAL334	Carbohydrates	Beta-phosphoglucomutase (EC 5.4.2.6)	BAL334ProSta-Con	Shared genes	1.58658	7.35971	Up
fig|6666666.325781.peg.2487	Polaribacter sp. strain BAL334	Carbohydrates	Beta-phosphoglucomutase (EC 5.4.2.6)	BAL334ProExp-Con	Shared genes	1.31549	7.35971	Up
fig|6666666.325781.peg.2488	Polaribacter sp. strain BAL334	Carbohydrates	Trehalose phosphorylase (EC 2.4.1.64)	BAL334ProSta-Con	Shared genes	1.50728	8.94855	Up
fig|6666666.325781.peg.2488	Polaribacter sp. strain BAL334	Carbohydrates	Trehalose phosphorylase (EC 2.4.1.64)	BAL334ProExp-Con	Shared genes	1.44305	8.94855	Up
fig|6666666.325781.peg.2489	Polaribacter sp. strain BAL334	Not in SEED	Neopullulanase (EC 3.2.1.135)	BAL334ProSta-Con	Shared genes	1.28248	8.11716	Up
fig|6666666.325781.peg.2489	Polaribacter sp. strain BAL334	Not in SEED	Neopullulanase (EC 3.2.1.135)	BAL334ProExp-Con	Shared genes	1.14111	8.11716	Up
fig|6666666.325781.peg.2491	Polaribacter sp. strain BAL334	Carbohydrates	Alpha-glucosidase (EC 3.2.1.20)	BAL334ProExp-Con	Exp-Con	1.1955	7.52843	Up
fig|6666666.325781.peg.2493	Polaribacter sp. strain BAL334	Carbohydrates	1,4-alpha-glucan branching enzyme (EC 2.4.1.18)	BAL334ProExp-Con	Exp-Con	1.51656	6.47623	Up
fig|6666666.325781.peg.2505	Polaribacter sp. strain BAL334	Not in SEED	FIG00930986: hypothetical protein	BAL334ProExp-Con	Exp-Con	0.930864	8.63688	Up
fig|6666666.325781.peg.2534	Polaribacter sp. strain BAL334	Stress Response	Cold shock protein CspA	BAL334ProExp-Con	Exp-Con	3.55864	4.97443	Up
fig|6666666.325781.peg.2598	Polaribacter sp. strain BAL334	Not in SEED	Aliphatic amidase AmiE (EC 3.5.1.4)	BAL334ProExp-Con	Exp-Con	1.23115	7.12501	Up
fig|6666666.325781.peg.2599	Polaribacter sp. strain BAL334	Protein Metabolism	Deoxyhypusine synthase (EC 2.5.1.46)	BAL334ProExp-Con	Exp-Con	2.21387	5.65534	Up
fig|6666666.325781.peg.2599	Polaribacter sp. strain BAL334	Secondary Metabolism	Deoxyhypusine synthase (EC 2.5.1.46)	BAL334ProExp-Con	Exp-Con	2.21387	5.65534	Up
fig|6666666.325781.peg.2605	Polaribacter sp. strain BAL334	Not in SEED	Cell shape-determining protein	BAL334ProExp-Con	Exp-Con	-1.17846	11.1362	Down
fig|6666666.325781.peg.2665	Polaribacter sp. strain BAL334	Stress Response	Cold shock protein CspG	BAL334ProExp-Con	Exp-Con	1.88427	6.56803	Up
fig|6666666.325781.peg.2696	Polaribacter sp. strain BAL334	Not in SEED	FIG00930203: hypothetical protein	BAL334ProSta-Con	Shared genes	1.51241	7.12071	Up
fig|6666666.325781.peg.2696	Polaribacter sp. strain BAL334	Not in SEED	FIG00930203: hypothetical protein	BAL334ProExp-Con	Shared genes	1.70577	7.12071	Up
fig|6666666.325781.peg.2699	Polaribacter sp. strain BAL334	Carbohydrates	Sucrose phosphorylase (EC 2.4.1.7)	BAL334ProExp-Con	Exp-Con	0.811071	8.20649	Up
fig|6666666.325781.peg.2702	Polaribacter sp. strain BAL334	Carbohydrates	Predicted sucrose-specific TonB-dependent receptor	BAL334ProSta-Con	Shared genes	-0.773963	12.4874	Down
fig|6666666.325781.peg.2702	Polaribacter sp. strain BAL334	Carbohydrates	Predicted sucrose-specific TonB-dependent receptor	BAL334ProExp-Con	Shared genes	-0.744723	12.4874	Down
fig|6666666.325781.peg.2720	Polaribacter sp. strain BAL334	Not in SEED	FIG00651180: hypothetical protein	BAL334ProExp-Con	Exp-Con	1.04615	7.52213	Up
fig|6666666.325781.peg.2721	Polaribacter sp. strain BAL334	Not in SEED	FIG00650592: hypothetical protein	BAL334ProExp-Con	Exp-Con	0.974293	8.67168	Up
fig|6666666.325781.peg.2753	Polaribacter sp. strain BAL334	Not in SEED	Endonuclease I	BAL334ProExp-Con	Exp-Con	0.830629	8.95203	Up
fig|6666666.325781.peg.2800	Polaribacter sp. strain BAL334	Not in SEED	FIG00761799: membrane protein	BAL334ProExp-Con	Exp-Con	1.58692	6.43493	Up
fig|6666666.325781.peg.2860	Polaribacter sp. strain BAL334	Carbohydrates	Glucose-6-phosphate isomerase (EC 5.3.1.9)	BAL334ProExp-Con	Exp-Con	2.0043	6.56871	Up
fig|6666666.325781.peg.293	Polaribacter sp. strain BAL334	Not in SEED	hypothetical protein	BAL334ProExp-Con	Exp-Con	1.29197	6.62516	Up
fig|6666666.325781.peg.303	Polaribacter sp. strain BAL334	Virulence, Disease and Defense	internalin, putative	BAL334ProExp-Con	Exp-Con	1.42466	7.57555	Up
fig|6666666.325781.peg.357	Polaribacter sp. strain BAL334	Not in SEED	Lipid A export ATP-binding/permease protein MsbA	BAL334ProExp-Con	Exp-Con	3.07457	4.93474	Up
fig|6666666.325781.peg.391	Polaribacter sp. strain BAL334	DNA Metabolism	Chromosomal replication initiator protein DnaA	BAL334ProExp-Con	Exp-Con	2.18705	6.62737	Up
fig|6666666.325781.peg.398	Polaribacter sp. strain BAL334	Stress Response	HtrA protease/chaperone protein	BAL334ProExp-Con	Exp-Con	-0.966454	9.67889	Down
fig|6666666.325781.peg.399	Polaribacter sp. strain BAL334	Cofactors, Vitamins, Prosthetic Groups, Pigments	NAD-dependent glyceraldehyde-3-phosphate dehydrogenase (EC 1.2.1.12)	BAL334ProExp-Con	Exp-Con	0.925942	7.56414	Up
fig|6666666.325781.peg.399	Polaribacter sp. strain BAL334	Carbohydrates	NAD-dependent glyceraldehyde-3-phosphate dehydrogenase (EC 1.2.1.12)	BAL334ProExp-Con	Exp-Con	0.925942	7.56414	Up
fig|6666666.325781.peg.449	Polaribacter sp. strain BAL334	Carbohydrates	Methylmalonyl-CoA mutase (EC 5.4.99.2)	BAL334ProExp-Con	Exp-Con	0.86442	8.16951	Up
fig|6666666.325781.peg.460	Polaribacter sp. strain BAL334	Carbohydrates	Trehalose synthase (EC 5.4.99.16)	BAL334ProExp-Con	Exp-Con	1.87092	6.15951	Up
fig|6666666.325781.peg.461	Polaribacter sp. strain BAL334	Carbohydrates	Alpha-amylase (EC 3.2.1.1)	BAL334ProExp-Con	Exp-Con	0.805175	8.39753	Up
fig|6666666.325781.peg.53	Polaribacter sp. strain BAL334	Carbohydrates	Phosphoenolpyruvate carboxylase (EC 4.1.1.31)	BAL334ProExp-Con	Exp-Con	1.1702	8.71555	Up
fig|6666666.325781.peg.541	Polaribacter sp. strain BAL334	Not in SEED	Flagellar motor rotation protein MotB	BAL334ProExp-Con	Exp-Con	-0.713572	11.1836	Down
fig|6666666.325781.peg.580	Polaribacter sp. strain BAL334	Cofactors, Vitamins, Prosthetic Groups, Pigments	Thiamin-regulated outer membrane receptor Omr1	BAL334ProExp-Con	Exp-Con	1.12358	7.6609	Up
fig|6666666.325781.peg.583	Polaribacter sp. strain BAL334	Not in SEED	hypothetical protein	BAL334ProExp-Con	Exp-Con	2.59193	5.17135	Up
fig|6666666.325781.peg.609	Polaribacter sp. strain BAL334	Not in SEED	probable decarboxylase	BAL334ProExp-Con	Exp-Con	1.60774	6.18572	Up
fig|6666666.325781.peg.638	Polaribacter sp. strain BAL334	Not in SEED	Membrane protease family protein BA0301	BAL334ProExp-Con	Exp-Con	-0.844565	10.973	Down
fig|6666666.325781.peg.672	Polaribacter sp. strain BAL334	Not in SEED	Lysophospholipase L1 and related esterases	BAL334ProExp-Con	Exp-Con	1.56222	6.0159	Up
fig|6666666.325781.peg.684	Polaribacter sp. strain BAL334	Not in SEED	Glycosyl transferase 2C family 2	BAL334ProExp-Con	Exp-Con	3.23675	4.75103	Up
fig|6666666.325781.peg.733	Polaribacter sp. strain BAL334	Not in SEED	hypothetical protein	BAL334ProExp-Con	Exp-Con	3.41603	5.17694	Up
fig|6666666.325781.peg.756	Polaribacter sp. strain BAL334	Not in SEED	putative hemin receptor	BAL334ProExp-Con	Exp-Con	-0.811264	10.9606	Down
fig|6666666.325781.peg.894	Polaribacter sp. strain BAL334	Not in SEED	GDP-mannose 4 2C6-dehydratase (EC 4.2.1.47)	BAL334ProExp-Con	Exp-Con	0.945202	7.44685	Up
fig|6666666.325781.peg.908	Polaribacter sp. strain BAL334	Not in SEED	Tyrosine-protein kinase Wzc (EC 2.7.10.2)	BAL334ProExp-Con	Exp-Con	1.29688	7.22578	Up
fig|6666666.325781.peg.921	Polaribacter sp. strain BAL334	Not in SEED	SSU ribosomal protein S1p	BAL334ProExp-Con	Exp-Con	1.20283	7.98649	Up
fig|6666666.325781.peg.949	Polaribacter sp. strain BAL334	Protein Metabolism	Signal peptidase I (EC 3.4.21.89)	BAL334ProExp-Con	Exp-Con	-0.991699	9.30054	Down
fig|6666666.325781.peg.994	Polaribacter sp. strain BAL334	Not in SEED	Protein-export membrane protein SecD (TC 3.A.5.1.1) / Protein-export membrane protein SecF (TC 3.A.5.1.1)	BAL334ProExp-Con	Exp-Con	1.34173	7.15669	Up
